# Supplementary material for: Co-opted transposons help perpetuate conserved higher-order chromosomal structures
Source: Genome Biol. 2020 Jan 24;21:16. doi: 10.1186/s13059-019-1916-8 (PMC6979391; doi:10.1186/s13059-019-1916-8)
Supplement: Supplementary file 2 — Table S1. This file contains 4 supplementary tables for this paper. Table S1.1: List of orthologous mouse-human loops mapped with details. Table S1.2: List of orthologous mouse-human loops that are turnover events in mouse mapped with TE details. Table S1.3: List of orthologous mouse-human loops that are turnover events in human mapped with TE details. Table S1.4: List of orthologous mouse-human loops whose anchors are derived from TEs in both humans and mouse, mapped with TE details. [file 13059_2019_1916_MOESM2_ESM.xlsx]

## Sheet: Table S1.1
Table S1.1: List of orthologous mouse-human loops mapped with details
mChrName	mChrLoopStart	mChrLoopStop	mLoopID	hg19_mChrName	hg19_mChrLoopStart	hg19_mChrLoopStop	hg19_mLoopID	hChrName	hChrLoopStart	hChrLoopStop	hLoopID	mChrName_LoopLeft	mChrStart_LoopLeft	mChrStop_LoopLeft	mChrName_LoopRight	mChrStart_LoopRight	mChrStop_LoopRight	mChr_LoopLeft_CTCFmotifStart	mChr_LoopLeft_CTCFmotifStop	mChr_LoopLeft_CTCFmotifSequence	mChr_LoopLeft_CTCFmotifDirection	mChr_LoopLeft_CTCFmotifIdentity	mChr_LoopRight_CTCFmotifStart	mChr_LoopRight_CTCFmotifStop	mChr_LoopRight_CTCFmotifSequence	mChr_LoopRight_CTCFmotifDirection	mChr_LoopRight_CTCFmotifIdentity	mLoopID	mOrthologyStatus	mREderivedStatus	hChrName_LoopLeft	hChrStart_LoopLeft	hChrStop_LoopLeft	hChrName_LoopRight	hChrStart_LoopRight	hChrStop_LoopRight	hChr_LoopLeft_CTCFmotifStart	hChr_LoopLeft_CTCFmotifStop	hChr_LoopLeft_CTCFmotifSequence	hChr_LoopLeft_CTCFmotifDirection	hChr_LoopLeft_CTCFmotifIdentity	hChr_LoopRight_CTCFmotifStart	hChr_LoopRight_CTCFmotifStop	hChr_LoopRight_CTCFmotifSequence	hChr_LoopRight_CTCFmotifDirection	hChr_LoopRight_CTCFmotifIdentity	hLoopID	hOrthologyStatus	hREderivedStatus
chr2	20190000	20710000	mouse_loop_1825	chr10	24277452	24816240	humanized-mouse_loop_1825	chr10	24280000	24805000	human_loop_1004	chr2	20190000	20200000	chr2	20700000	20710000	20197940	20197960	GGCACCACCAGGGGGCAGTA	p	u	NA	NA	NA	NA	NA	mouse_loop_1825	Orthologous	notinRE	chr10	24280000	24285000	chr10	24800000	24805000	24283578	24283598	CATCCCACCAGGGGGCAGTA	p	u	24808110	24808130	CGGACCACTAGGGGGCAGTA	n	u	human_loop_1004	Orthologous	notinRE
chr2	20190000	20540000	mouse_loop_1824	chr10	24277452	24611290	humanized-mouse_loop_1824	chr10	24280000	24660000	human_loop_1005	chr2	20190000	20200000	chr2	20530000	20540000	20197940	20197960	GGCACCACCAGGGGGCAGTA	p	u	20537745	20537765	CCTTCCACTAGGGTGCACTC	n	u	mouse_loop_1824	Orthologous	notinRE	chr10	24280000	24290000	chr10	24650000	24660000	24283578	24283598	CATCCCACCAGGGGGCAGTA	p	u	24649632	24649652	TGCACCACAAGGGGGTGCCC	n	u	human_loop_1005	Orthologous	notinRE
chr2	20810000	21110000	mouse_loop_1827	chr10	24920590	25278658	humanized-mouse_loop_1827	chr10	24920000	25280000	human_loop_1006	chr2	20810000	20820000	chr2	21100000	21110000	NA	NA	NA	NA	NA	21109392	21109412	CTAGACAGCAGGGGGAGCTC	n	u	mouse_loop_1827	Orthologous	notinRE	chr10	24920000	24930000	chr10	25270000	25280000	24931996	24932016	AGTACCACTAGGTGTCGGAC	p	u	NA	NA	NA	NA	NA	human_loop_1006	Orthologous	notinRE
chr2	22600000	22730000	mouse_loop_1830	chr10	26650888	26854107	humanized-mouse_loop_1830	chr10	26620000	26845000	human_loop_1008	chr2	22600000	22610000	chr2	22720000	22730000	NA	NA	NA	NA	NA	22720351	22720371	TGCGCCAGGAGATGGCGGCA	n	u	mouse_loop_1830	Orthologous	notinRE	chr10	26620000	26625000	chr10	26840000	26845000	26624179	26624199	TTTGGCACTAGATGGTGCCC	p	u	26846184	26846204	CTAGCCAGCAGATGACAGCA	n	u	human_loop_1008	Orthologous	inRE
chr18	4230000	4370000	mouse_loop_1604	chr10	30706559	30876946	humanized-mouse_loop_1604	chr10	30680000	30880000	human_loop_1027	chr18	4230000	4240000	chr18	4360000	4370000	4236444	4236464	TATAACACTAGGTGGCAGGC	p	u	4368595	4368615	CCTGCAAGCAGGTGGTACAC	n	u	mouse_loop_1604	Orthologous	inRE	chr10	30680000	30685000	chr10	30875000	30880000	30681598	30681618	ATAACCTGCAGGTGGCACCA	p	u	30880307	30880327	TTGGCCTCTAGATGGCAGTC	n	i	human_loop_1027	Orthologous	notinRE
chr4	138000000	138270000	mouse_loop_2399	chr1	20525251	20821807	humanized-mouse_loop_2399	chr1	20535000	20825000	human_loop_103	chr4	138000000	138010000	chr4	138260000	138270000	138003503	138003523	ATGACCACCAGGTGGTGCTG	p	u	138264756	138264776	AAGAACACCAGGTGGCGCTT	p	u	mouse_loop_2399	Orthologous	notinRE	chr1	20535000	20540000	chr1	20820000	20825000	20539506	20539526	TCTTCCACTAGATGGCGCTG	p	i	20820457	20820477	ATGCCCTCCAGGTGGCGCTA	n	u	human_loop_103	Orthologous	notinRE
chr18	5160000	6000000	mouse_loop_1605	chr10	31070454	32051247	humanized-mouse_loop_1605	chr10	31070000	32100000	human_loop_1031	chr18	5160000	5170000	chr18	5990000	6000000	5162170	5162190	CTGGCCACCAGGTGGCGCTG	p	u	5990187	5990207	TTGGCCACGAGGCGTCTCTC	n	i	mouse_loop_1605	Orthologous	notinRE	chr10	31070000	31080000	chr10	32090000	32100000	31072958	31072978	CTGGCCACACGGTGGTGCTA	p	u	32097771	32097791	GTGACCACCAGATGTCACTG	n	u	human_loop_1031	Orthologous	notinRE
chr4	137870000	137990000	mouse_loop_2397	chr1	20835061	20977054	humanized-mouse_loop_2397	chr1	20850000	20970000	human_loop_104	chr4	137870000	137880000	chr4	137980000	137990000	NA	NA	NA	NA	NA	137982786	137982806	TCAGCCACGTGGGGGCACCA	n	i	mouse_loop_2397	Orthologous	notinRE	chr1	20850000	20855000	chr1	20965000	20970000	20848992	20849012	TTAGCCACAAGGAGGCACCA	p	u	NA	NA	NA	NA	NA	human_loop_104	Orthologous	notinRE
chr4	137390000	137510000	mouse_loop_2395	chr1	21558426	21683188	humanized-mouse_loop_2395	chr1	21580000	21695000	human_loop_107	chr4	137390000	137400000	chr4	137500000	137510000	NA	NA	NA	NA	NA	NA	NA	NA	NA	NA	mouse_loop_2395	Orthologous	notinRE	chr1	21580000	21585000	chr1	21690000	21695000	21581870	21581890	GCAGCCACCAGAGGGCAGCC	p	u	21695155	21695175	ATCGCCACCAGGGGACAGCC	n	i	human_loop_107	Orthologous	notinRE
chr10	69330000	69760000	mouse_loop_317	chr10	61385679	61973411	humanized-mouse_loop_317	chr10	61380000	61970000	human_loop_1088	chr10	69330000	69340000	chr10	69750000	69760000	69333268	69333288	GCTGACGCATGGGGGCGCCA	p	u	69759740	69759760	AGTACCACAAGGTGGCGCAA	n	u	mouse_loop_317	Orthologous	notinRE	chr10	61380000	61390000	chr10	61960000	61970000	NA	NA	NA	NA	NA	61968622	61968642	ATAGACACATGGGGGCACCA	n	i	human_loop_1088	Orthologous	notinRE
chr10	69120000	69430000	mouse_loop_315	chr10	61854759	62200882	humanized-mouse_loop_315	chr10	61850000	62200000	human_loop_1091	chr10	69120000	69130000	chr10	69420000	69430000	NA	NA	NA	NA	NA	69427568	69427588	GACTCCAGAAGATGGCGCTG	n	u	mouse_loop_315	Orthologous	notinRE	chr10	61850000	61860000	chr10	62190000	62200000	NA	NA	NA	NA	NA	62201468	62201488	ATGAACACTAGAGGGAAGTG	n	i	human_loop_1091	Orthologous	notinRE
chr10	69120000	69300000	mouse_loop_314	chr10	62008926	62200882	humanized-mouse_loop_314	chr10	61995000	62195000	human_loop_1092	chr10	69120000	69130000	chr10	69290000	69300000	NA	NA	NA	NA	NA	NA	NA	NA	NA	NA	mouse_loop_314	Orthologous	notinRE	chr10	61995000	62000000	chr10	62190000	62195000	NA	NA	NA	NA	NA	62201468	62201488	ATGAACACTAGAGGGAAGTG	n	i	human_loop_1092	Orthologous	notinRE
chr10	68640000	68780000	mouse_loop_312	chr10	62596543	62727044	humanized-mouse_loop_312	chr10	62570000	62730000	human_loop_1093	chr10	68640000	68650000	chr10	68770000	68780000	68649150	68649170	ATGTCCCCTAGAGGGCAGCA	p	u	68769139	68769159	CCAGCCACGAGGCGGCGCCA	p	u	mouse_loop_312	Orthologous	notinRE	chr10	62570000	62580000	chr10	62720000	62730000	NA	NA	NA	NA	NA	62724098	62724118	GTGTCCCCTAGAGGGCAGTG	n	u	human_loop_1093	Orthologous	notinRE
chr10	67460000	67610000	mouse_loop_311	chr10	63798384	64006075	humanized-mouse_loop_311	chr10	63805000	64005000	human_loop_1099	chr10	67460000	67470000	chr10	67600000	67610000	67461040	67461060	CTTGCCACTAGATGGCGCTT	p	i	67609772	67609792	TATACCACAAGAGGGCAATA	n	u	mouse_loop_311	Orthologous	notinRE	chr10	63805000	63810000	chr10	64000000	64005000	NA	NA	NA	NA	NA	64004954	64004974	TTCACCACTAGATGGCACTT	n	u	human_loop_1099	Orthologous	notinRE
chr10	66780000	67200000	mouse_loop_308	chr10	64346662	64839213	humanized-mouse_loop_308	chr10	64350000	64850000	human_loop_1101	chr10	66780000	66790000	chr10	67190000	67200000	66777595	66777615	GCAACCACATGGTGGCTCAC	n	u	67192213	67192233	TGAGCCACTGGGTGTCACTG	n	u	mouse_loop_308	Orthologous	inRE	chr10	64350000	64360000	chr10	64840000	64850000	64353950	64353970	AGAGCCACTGGGTGGCACTG	p	u	NA	NA	NA	NA	NA	human_loop_1101	Orthologous	notinRE
chr10	67000000	67200000	mouse_loop_309	chr10	64346662	64576710	humanized-mouse_loop_309	chr10	64370000	64575000	human_loop_1102	chr10	67000000	67010000	chr10	67190000	67200000	66999109	66999129	CGCATCGGAAGAGGGCTGGG	p	u	67192213	67192233	TGAGCCACTGGGTGTCACTG	n	u	mouse_loop_309	Orthologous	notinRE	chr10	64370000	64375000	chr10	64570000	64575000	64370586	64370606	TCGACCTAAAGAGGGAGCTG	p	u	NA	NA	NA	NA	NA	human_loop_1102	Orthologous	notinRE
chr10	66370000	66770000	mouse_loop_307	chr10	64870741	65481058	humanized-mouse_loop_307	chr10	64920000	65485000	human_loop_1103	chr10	66370000	66380000	chr10	66760000	66770000	66372129	66372149	ATTGCCACTAGATGGCAATA	p	u	NA	NA	NA	NA	NA	mouse_loop_307	Orthologous	notinRE	chr10	64920000	64925000	chr10	65480000	65485000	NA	NA	NA	NA	NA	65479923	65479943	ACTGACACTAGATGGCGGTA	n	u	human_loop_1103	Orthologous	notinRE
chr10	62610000	62850000	mouse_loop_306	chr10	69597504	69925721	humanized-mouse_loop_306	chr10	69610000	69920000	human_loop_1109	chr10	62610000	62620000	chr10	62840000	62850000	62616517	62616537	ATGATAGCCAGGGGGCGCTG	p	u	NA	NA	NA	NA	NA	mouse_loop_306	Orthologous	notinRE	chr10	69610000	69615000	chr10	69915000	69920000	NA	NA	NA	NA	NA	69916318	69916338	GTGACAGCCAGGAGGCGCTG	n	u	human_loop_1109	Orthologous	notinRE
chr4	136630000	136850000	mouse_loop_2391	chr1	22449539	22745692	humanized-mouse_loop_2391	chr1	22455000	22745000	human_loop_111	chr4	136630000	136640000	chr4	136840000	136850000	NA	NA	NA	NA	NA	136843944	136843964	GTGGCCTGCAGGGGGCGCCA	n	u	mouse_loop_2391	Orthologous	notinRE	chr1	22455000	22460000	chr1	22740000	22745000	22458560	22458580	TTGGCCTGCAGGGGGCGCCA	p	u	NA	NA	NA	NA	NA	human_loop_111	Orthologous	notinRE
chr10	61730000	61850000	mouse_loop_304	chr10	71024715	71161749	humanized-mouse_loop_304	chr10	70990000	71150000	human_loop_1116	chr10	61730000	61740000	chr10	61840000	61850000	61738152	61738172	GCAGCCACAAGGGGGCGCAG	p	u	NA	NA	NA	NA	NA	mouse_loop_304	Orthologous	notinRE	chr10	70990000	70995000	chr10	71145000	71150000	70997506	70997526	GCTGCCACACGGCGGCGCTG	p	u	71152456	71152476	AAGGCCACTAGGTGGTGCAG	n	u	human_loop_1116	Orthologous	inRE
chr10	61650000	61850000	mouse_loop_303	chr10	71024715	71267577	humanized-mouse_loop_303	chr10	70995000	71270000	human_loop_1117	chr10	61650000	61660000	chr10	61840000	61850000	61649803	61649823	GTCTCCAGCAGGGGGCGGCA	p	u	NA	NA	NA	NA	NA	mouse_loop_303	Orthologous	notinRE	chr10	70995000	71000000	chr10	71265000	71270000	70997506	70997526	GCTGCCACACGGCGGCGCTG	p	u	NA	NA	NA	NA	NA	human_loop_1117	Orthologous	inRE
chr4	136450000	136630000	mouse_loop_2390	chr1	22747092	22968743	humanized-mouse_loop_2390	chr1	22745000	22975000	human_loop_112	chr4	136450000	136460000	chr4	136620000	136630000	NA	NA	NA	NA	NA	NA	NA	NA	NA	NA	mouse_loop_2390	Orthologous	notinRE	chr1	22745000	22750000	chr1	22970000	22975000	NA	NA	NA	NA	NA	22968691	22968711	TTGTCCAGCAGGTGGCAGCC	n	u	human_loop_112	Orthologous	notinRE
chr10	60930000	61070000	mouse_loop_302	chr10	72032040	72142737	humanized-mouse_loop_302	chr10	72030000	72125000	human_loop_1123	chr10	60930000	60940000	chr10	61060000	61070000	60929845	60929865	ATTAACACTAGAGGGCGCTC	p	i	61065696	61065716	GAGGCCAGAAGAGGGCGCCA	n	i	mouse_loop_302	Orthologous	inRE	chr10	72030000	72035000	chr10	72120000	72125000	NA	NA	NA	NA	NA	72124435	72124455	CTAGCCAGCAGATGGCGCCC	n	u	human_loop_1123	Orthologous	notinRE
chr10	60660000	60800000	mouse_loop_301	chr10	72308962	72522010	humanized-mouse_loop_301	chr10	72305000	72525000	human_loop_1127	chr10	60660000	60670000	chr10	60790000	60800000	60662443	60662463	ATGGTCACTAGATGGCGCCA	p	u	60799029	60799049	GTGGCCACCAGGTGGCGCAA	n	i	mouse_loop_301	Orthologous	notinRE	chr10	72305000	72310000	chr10	72520000	72525000	72309793	72309813	ATGGCCACCAGGTGGTGCCA	p	u	72518990	72519010	GTGGCCTCTAGATGGCGCCA	n	u	human_loop_1127	Orthologous	notinRE
chr10	59990000	60220000	mouse_loop_299	chr10	73076261	73334891	humanized-mouse_loop_299	chr10	73070000	73335000	human_loop_1131	chr10	59990000	60000000	chr10	60210000	60220000	59994280	59994300	CAAACCAGCAGAGGGAGCTC	p	u	60219927	60219947	ATGACCTCAAGGTGGCAACA	n	u	mouse_loop_299	Orthologous	notinRE	chr10	73070000	73075000	chr10	73330000	73335000	NA	NA	NA	NA	NA	73329933	73329953	CCAACCAGCAGGGGGAGCTC	n	u	human_loop_1131	Orthologous	notinRE
chr10	59870000	60220000	mouse_loop_297	chr10	73076261	73469103	humanized-mouse_loop_297	chr10	73075000	73465000	human_loop_1133	chr10	59870000	59880000	chr10	60210000	60220000	NA	NA	NA	NA	NA	60219927	60219947	ATGACCTCAAGGTGGCAACA	n	u	mouse_loop_297	Orthologous	notinRE	chr10	73075000	73080000	chr10	73460000	73465000	NA	NA	NA	NA	NA	73468138	73468158	CTGGGCAGCAGAGGGCGCCA	n	u	human_loop_1133	Orthologous	notinRE
chr10	59990000	60160000	mouse_loop_298	chr10	73144052	73334891	humanized-mouse_loop_298	chr10	73140000	73335000	human_loop_1136	chr10	59990000	60000000	chr10	60150000	60160000	59994280	59994300	CAAACCAGCAGAGGGAGCTC	p	u	60159919	60159939	TCCGCCTCTAGGTGGTGCTC	n	u	mouse_loop_298	Orthologous	notinRE	chr10	73140000	73145000	chr10	73330000	73335000	73144143	73144163	TCGGCCTGCAGGTGGCGCCC	p	u	73329933	73329953	CCAACCAGCAGGGGGAGCTC	n	u	human_loop_1136	Orthologous	notinRE
chr10	59870000	60160000	mouse_loop_296	chr10	73144052	73469103	humanized-mouse_loop_296	chr10	73140000	73470000	human_loop_1137	chr10	59870000	59880000	chr10	60150000	60160000	NA	NA	NA	NA	NA	60159919	60159939	TCCGCCTCTAGGTGGTGCTC	n	u	mouse_loop_296	Orthologous	notinRE	chr10	73140000	73150000	chr10	73460000	73470000	73144143	73144163	TCGGCCTGCAGGTGGCGCCC	p	u	73468138	73468158	CTGGGCAGCAGAGGGCGCCA	n	u	human_loop_1137	Orthologous	notinRE
chr10	59350000	59700000	mouse_loop_292	chr10	73674983	74107223	humanized-mouse_loop_292	chr10	73650000	74100000	human_loop_1138	chr10	59350000	59360000	chr10	59690000	59700000	NA	NA	NA	NA	NA	59700702	59700722	GAGACCACAAGATGGCGCTG	n	u	mouse_loop_292	Orthologous	inRE	chr10	73650000	73660000	chr10	74090000	74100000	73656317	73656337	GTGACCGCCAGAGGGCAGTG	n	u	NA	NA	NA	NA	NA	human_loop_1138	Orthologous	notinRE
chr4	136010000	136180000	mouse_loop_2387	chr1	23298166	23511952	humanized-mouse_loop_2387	chr1	23300000	23515000	human_loop_114	chr4	136010000	136020000	chr4	136170000	136180000	136010826	136010846	CTGTCCACCAGATGGCGCAG	p	u	136177415	136177435	ATCACCACTAGATGGCAGAA	n	u	mouse_loop_2387	Orthologous	notinRE	chr1	23300000	23305000	chr1	23510000	23515000	23303087	23303107	GTGGCCCCAGGATGGCAGTA	p	u	23511344	23511364	ATGGCCACCAGGTGGCGCAG	n	i	human_loop_114	Orthologous	notinRE
chr14	21950000	22680000	mouse_loop_1030	chr10	76017870	77014481	humanized-mouse_loop_1030	chr10	76020000	77000000	human_loop_1152	chr14	21950000	21960000	chr14	22670000	22680000	21956328	21956348	CAGGACACTAGGTGGCACCA	p	i	22672750	22672770	TTTGCCACAAGGTGGCGCTG	n	i	mouse_loop_1030	Orthologous	notinRE	chr10	76020000	76030000	chr10	76990000	77000000	76025937	76025957	GTGACCAGTACAGGACGCTA	p	u	NA	NA	NA	NA	NA	human_loop_1152	Orthologous	inRE
chr14	21960000	22490000	mouse_loop_1031	chr10	76030510	76790709	humanized-mouse_loop_1031	chr10	76025000	76785000	human_loop_1153	chr14	21960000	21970000	chr14	22480000	22490000	21956328	21956348	CAGGACACTAGGTGGCACCA	p	i	22479068	22479088	ACAGACAGTAGGTGGCAGCA	n	u	mouse_loop_1031	Orthologous	notinRE	chr10	76025000	76030000	chr10	76780000	76785000	76025937	76025957	GTGACCAGTACAGGACGCTA	p	u	NA	NA	NA	NA	NA	human_loop_1153	Orthologous	inRE
chr14	21960000	22570000	mouse_loop_1032	chr10	76030510	76871478	humanized-mouse_loop_1032	chr10	76025000	76865000	human_loop_1154	chr14	21960000	21970000	chr14	22560000	22570000	21956328	21956348	CAGGACACTAGGTGGCACCA	p	i	NA	NA	NA	NA	NA	mouse_loop_1032	Orthologous	notinRE	chr10	76025000	76030000	chr10	76860000	76865000	76025937	76025957	GTGACCAGTACAGGACGCTA	p	u	NA	NA	NA	NA	NA	human_loop_1154	Orthologous	inRE
chr14	37670000	37860000	mouse_loop_1053	chr10	86007512	86303726	humanized-mouse_loop_1053	chr10	86025000	86305000	human_loop_1177	chr14	37670000	37680000	chr14	37850000	37860000	37680324	37680344	TTGACCACTAGGTGGCGGCA	p	i	NA	NA	NA	NA	NA	mouse_loop_1053	Orthologous	notinRE	chr10	86025000	86030000	chr10	86300000	86305000	NA	NA	NA	NA	NA	NA	NA	NA	NA	NA	human_loop_1177	Orthologous	notinRE
chr14	35430000	35590000	mouse_loop_1052	chr10	88161573	88345414	humanized-mouse_loop_1052	chr10	88155000	88350000	human_loop_1184	chr14	35430000	35440000	chr14	35580000	35590000	NA	NA	NA	NA	NA	35582320	35582340	AGAGCCTCAAGAGGGCGCTG	n	i	mouse_loop_1052	Orthologous	notinRE	chr10	88155000	88160000	chr10	88345000	88350000	88159724	88159744	ACGCACTGCAGGGGGCGCTG	p	u	NA	NA	NA	NA	NA	human_loop_1184	Orthologous	notinRE
chr14	35210000	35390000	mouse_loop_1051	chr10	88441713	88704740	humanized-mouse_loop_1051	chr10	88460000	88655000	human_loop_1185	chr14	35210000	35220000	chr14	35380000	35390000	35214516	35214536	ATCGCCAACAGAGGGTGCTG	p	u	35383667	35383687	TCGACCACCAGGGGGCGGAA	n	u	mouse_loop_1051	Orthologous	notinRE	chr10	88460000	88465000	chr10	88650000	88655000	NA	NA	NA	NA	NA	88659627	88659647	TATGACAACAGGGGGCAGTG	n	u	human_loop_1185	Orthologous	notinRE
chr19	32830000	33030000	mouse_loop_1754	chr10	89621147	89875166	humanized-mouse_loop_1754	chr10	89620000	89875000	human_loop_1187	chr19	32830000	32840000	chr19	33020000	33030000	NA	NA	NA	NA	NA	33028919	33028939	AAGTCCACCAGAGGGCTCTG	n	u	mouse_loop_1754	Orthologous	notinRE	chr10	89620000	89625000	chr10	89870000	89875000	89620099	89620119	TTCACCACTAGAGAGAAGTA	p	i	89874280	89874300	AGAGCCACCAGATGGCTCCA	n	i	human_loop_1187	Orthologous	notinRE
chr19	32830000	33310000	mouse_loop_1755	chr10	89621147	90171533	humanized-mouse_loop_1755	chr10	89620000	90150000	human_loop_1188	chr19	32830000	32840000	chr19	33300000	33310000	NA	NA	NA	NA	NA	33301673	33301693	ACTCCCGCTAGGGGGCAGTA	n	u	mouse_loop_1755	Orthologous	notinRE	chr10	89620000	89625000	chr10	90145000	90150000	89620099	89620119	TTCACCACTAGAGAGAAGTA	p	i	90149394	90149414	CATTCCACCAGAGGGCACCA	n	u	human_loop_1188	Orthologous	notinRE
chr19	33180000	33300000	mouse_loop_1757	chr10	90012554	90148404	humanized-mouse_loop_1757	chr10	90030000	90150000	human_loop_1190	chr19	33180000	33190000	chr19	33290000	33300000	NA	NA	NA	NA	NA	33301673	33301693	ACTCCCGCTAGGGGGCAGTA	n	u	mouse_loop_1757	Orthologous	notinRE	chr10	90030000	90040000	chr10	90140000	90150000	NA	NA	NA	NA	NA	90149394	90149414	CATTCCACCAGAGGGCACCA	n	u	human_loop_1190	Orthologous	notinRE
chr19	34400000	34550000	mouse_loop_1758	chr10	90773606	90967466	humanized-mouse_loop_1758	chr10	90790000	90975000	human_loop_1195	chr19	34400000	34410000	chr19	34540000	34550000	34408974	34408994	ACGGCCACAAGATGGCACTG	p	u	NA	NA	NA	NA	NA	mouse_loop_1758	Orthologous	notinRE	chr10	90790000	90795000	chr10	90970000	90975000	90789773	90789793	ATGGCCACAAGGTGGCAGTG	p	u	NA	NA	NA	NA	NA	human_loop_1195	Orthologous	notinRE
chr19	36260000	36520000	mouse_loop_1759	chr10	92769747	93024790	humanized-mouse_loop_1759	chr10	92765000	93005000	human_loop_1206	chr19	36260000	36270000	chr19	36510000	36520000	36257783	36257803	CCTACCACAAGGGGGTAGCC	p	u	36514791	36514811	TTAGCCACTAGATGGTGGCA	n	u	mouse_loop_1759	Orthologous	notinRE	chr10	92765000	92770000	chr10	93000000	93005000	92766192	92766212	CCTACCACTAGGGGGTGGCC	p	u	93011393	93011413	TTAGCCACTAGATGGTGGCA	n	u	human_loop_1206	Orthologous	inRE
chr19	37120000	37340000	mouse_loop_1761	chr10	93842406	94181676	humanized-mouse_loop_1761	chr10	93845000	94195000	human_loop_1211	chr19	37120000	37130000	chr19	37330000	37340000	37125360	37125380	TTAGCCACATGGGGGCAGGA	p	u	37340444	37340464	CTGACCACGAGGCGGAGACA	n	u	mouse_loop_1761	Orthologous	notinRE	chr10	93845000	93850000	chr10	94190000	94195000	93847676	93847696	TTAGCCACATGGTGGCACGG	p	u	94194945	94194965	TTGTCCACAAGATGGAGATA	n	u	human_loop_1211	Orthologous	notinRE
chr19	40450000	40630000	mouse_loop_1762	chr10	97172979	97372317	humanized-mouse_loop_1762	chr10	97185000	97365000	human_loop_1227	chr19	40450000	40460000	chr19	40620000	40630000	40458639	40458659	CGCACCAGAAGAGGGCGTCA	n	u	40619548	40619568	TCTAACACTAGAGGGCAGTC	n	u	mouse_loop_1762	Orthologous	inRE	chr10	97185000	97190000	chr10	97360000	97365000	97190309	97190329	GTAACCACTAGAGGGAGCTC	p	u	97361072	97361092	TCTAACGCTAGAGGGCAGTC	n	u	human_loop_1227	Orthologous	notinRE
chr19	40680000	40800000	mouse_loop_1763	chr10	97442612	97604638	humanized-mouse_loop_1763	chr10	97450000	97605000	human_loop_1228	chr19	40680000	40690000	chr19	40790000	40800000	40686900	40686920	CCCGCCGCTAGATGGCAGCT	p	u	40797092	40797112	TTGGCCACAAGGTGGTGCCA	n	u	mouse_loop_1763	Orthologous	notinRE	chr10	97450000	97455000	chr10	97600000	97605000	NA	NA	NA	NA	NA	97601860	97601880	TCTGCCACTGGATGGCGCAA	n	u	human_loop_1228	Orthologous	notinRE
chr4	135060000	135230000	mouse_loop_2383	chr1	24519596	24728722	humanized-mouse_loop_2383	chr1	24525000	24720000	human_loop_123	chr4	135060000	135070000	chr4	135220000	135230000	NA	NA	NA	NA	NA	NA	NA	NA	NA	NA	mouse_loop_2383	Orthologous	notinRE	chr1	24525000	24530000	chr1	24715000	24720000	NA	NA	NA	NA	NA	NA	NA	NA	NA	NA	human_loop_123	Orthologous	notinRE
chr19	41720000	41840000	mouse_loop_1765	chr10	98815541	98978168	humanized-mouse_loop_1765	chr10	98830000	98970000	human_loop_1240	chr19	41720000	41730000	chr19	41830000	41840000	NA	NA	NA	NA	NA	41838551	41838571	TTGGCCACTAGGTGGCGGAA	n	i	mouse_loop_1765	Orthologous	notinRE	chr10	98830000	98835000	chr10	98965000	98970000	98832780	98832800	TTTCCCACGAGGGGGCGCCA	p	u	98970426	98970446	TCTACCACTAGATGGCGCAG	n	u	human_loop_1240	Orthologous	notinRE
chr19	43900000	44040000	mouse_loop_1768	chr10	101593946	101815283	humanized-mouse_loop_1768	chr10	101600000	101810000	human_loop_1249	chr19	43900000	43910000	chr19	44030000	44040000	43907068	43907088	GCTACCAGTAGGTGGCAGCA	p	u	NA	NA	NA	NA	NA	mouse_loop_1768	Orthologous	notinRE	chr10	101600000	101605000	chr10	101805000	101810000	101605744	101605764	CTGACCACTAGGTGGCAGCA	p	u	101805965	101805985	ACTGCCACCAGAGGGCGCTC	n	u	human_loop_1249	Orthologous	notinRE
chr4	134760000	134880000	mouse_loop_2381	chr1	24996634	25177223	humanized-mouse_loop_2381	chr1	25015000	25155000	human_loop_125	chr4	134760000	134770000	chr4	134870000	134880000	134762429	134762449	ACAGCCGGCAGAGGGCGCAG	n	u	134874089	134874109	TTGTCCACTAGGTGGCGCCT	n	u	mouse_loop_2381	Orthologous	notinRE	chr1	25015000	25020000	chr1	25150000	25155000	25015209	25015229	CCTTCCACTAGGTGGCACCC	p	u	25157362	25157382	TTAACCACTAGAAGGCAGTA	n	u	human_loop_125	Orthologous	notinRE
chr19	45290000	45510000	mouse_loop_1774	chr10	102965956	103201342	humanized-mouse_loop_1774	chr10	102970000	103205000	human_loop_1256	chr19	45290000	45300000	chr19	45500000	45510000	45295222	45295242	ACGACCAGCAGAGGGAGCTC	p	i	45510721	45510741	ACTGCCATTAGAGAGCAGCA	n	u	mouse_loop_1774	Orthologous	notinRE	chr10	102970000	102975000	chr10	103200000	103205000	NA	NA	NA	NA	NA	NA	NA	NA	NA	NA	human_loop_1256	Orthologous	notinRE
chr19	45290000	45630000	mouse_loop_1775	chr10	102965956	103343009	humanized-mouse_loop_1775	chr10	102970000	103335000	human_loop_1257	chr19	45290000	45300000	chr19	45620000	45630000	45295222	45295242	ACGACCAGCAGAGGGAGCTC	p	i	NA	NA	NA	NA	NA	mouse_loop_1775	Orthologous	notinRE	chr10	102970000	102975000	chr10	103330000	103335000	NA	NA	NA	NA	NA	103330128	103330148	GCCGCCAGCAGAGGGCGCGC	n	u	human_loop_1257	Orthologous	notinRE
chr19	45290000	45830000	mouse_loop_1776	chr10	102965956	103547428	humanized-mouse_loop_1776	chr10	102970000	103545000	human_loop_1258	chr19	45290000	45300000	chr19	45820000	45830000	45295222	45295242	ACGACCAGCAGAGGGAGCTC	p	i	45822163	45822183	GGGACCACCAGGTGGCACTG	n	i	mouse_loop_1776	Orthologous	notinRE	chr10	102970000	102975000	chr10	103540000	103545000	NA	NA	NA	NA	NA	103541020	103541040	GGGACCGCCAGGTGGCACTG	n	i	human_loop_1258	Orthologous	notinRE
chr19	45380000	45510000	mouse_loop_1777	chr10	103055802	103201342	humanized-mouse_loop_1777	chr10	103050000	103210000	human_loop_1259	chr19	45380000	45390000	chr19	45500000	45510000	NA	NA	NA	NA	NA	45510721	45510741	ACTGCCATTAGAGAGCAGCA	n	u	mouse_loop_1777	Orthologous	notinRE	chr10	103050000	103060000	chr10	103200000	103210000	NA	NA	NA	NA	NA	NA	NA	NA	NA	NA	human_loop_1259	Orthologous	notinRE
chr19	45640000	45830000	mouse_loop_1779	chr10	103355036	103547428	humanized-mouse_loop_1779	chr10	103360000	103545000	human_loop_1260	chr19	45640000	45650000	chr19	45820000	45830000	45648683	45648703	TGGACCTGCAGGGGGCAGGG	n	u	45822163	45822183	GGGACCACCAGGTGGCACTG	n	i	mouse_loop_1779	Orthologous	notinRE	chr10	103360000	103365000	chr10	103540000	103545000	NA	NA	NA	NA	NA	103541020	103541040	GGGACCGCCAGGTGGCACTG	n	i	human_loop_1260	Orthologous	notinRE
chr19	45880000	46090000	mouse_loop_1781	chr10	103597666	103833305	humanized-mouse_loop_1781	chr10	103600000	103835000	human_loop_1263	chr19	45880000	45890000	chr19	46080000	46090000	45887933	45887953	TTGGCCACACGGGGGCGCTC	p	i	46089259	46089279	ATGCCCACCAGGAGGCGCCA	n	u	mouse_loop_1781	Orthologous	notinRE	chr10	103600000	103605000	chr10	103830000	103835000	NA	NA	NA	NA	NA	103832829	103832849	GTAACCACCAGGGGGAGCCT	n	u	human_loop_1263	Orthologous	notinRE
chr19	45880000	46030000	mouse_loop_1780	chr10	103597666	103770847	humanized-mouse_loop_1780	chr10	103640000	103770000	human_loop_1264	chr19	45880000	45890000	chr19	46020000	46030000	45887933	45887953	TTGGCCACACGGGGGCGCTC	p	i	NA	NA	NA	NA	NA	mouse_loop_1780	Orthologous	notinRE	chr10	103640000	103645000	chr10	103765000	103770000	103649557	103649577	CTGTCCACTAGGGGGCCCTG	p	u	NA	NA	NA	NA	NA	human_loop_1264	Orthologous	notinRE
chr19	46210000	46330000	mouse_loop_1782	chr10	103989751	104113209	humanized-mouse_loop_1782	chr10	103985000	104115000	human_loop_1266	chr19	46210000	46220000	chr19	46320000	46330000	46209933	46209953	GAGACCACCAGGTGGCGTCG	p	i	46328872	46328892	CAGACCACTAGGTGGTACTA	n	u	mouse_loop_1782	Orthologous	notinRE	chr10	103985000	103990000	chr10	104110000	104115000	NA	NA	NA	NA	NA	NA	NA	NA	NA	NA	human_loop_1266	Orthologous	notinRE
chr4	134570000	134770000	mouse_loop_2379	chr1	25170619	25432724	humanized-mouse_loop_2379	chr1	25170000	25430000	human_loop_127	chr4	134570000	134580000	chr4	134760000	134770000	134574149	134574169	TTGGACAGTAGGGGGCGCCA	p	i	134762429	134762449	ACAGCCGGCAGAGGGCGCAG	n	u	mouse_loop_2379	Orthologous	notinRE	chr1	25170000	25175000	chr1	25425000	25430000	NA	NA	NA	NA	NA	25428093	25428113	ACGGACAGCAGAGGGCGCCA	n	u	human_loop_127	Orthologous	notinRE
chr19	46660000	46820000	mouse_loop_1783	chr10	104487664	104667376	humanized-mouse_loop_1783	chr10	104485000	104665000	human_loop_1270	chr19	46660000	46670000	chr19	46810000	46820000	46662530	46662550	GTGACCACCAGAGGGCAGCA	p	u	46815276	46815296	CTGACCACTAGGTGGCACCA	n	u	mouse_loop_1783	Orthologous	notinRE	chr10	104485000	104490000	chr10	104660000	104665000	104489178	104489198	GTGGCCACGCGGGGGCAGCA	p	u	104661342	104661362	CTGACCACTATGTGGCACCA	n	u	human_loop_1270	Orthologous	notinRE
chr19	46740000	46950000	mouse_loop_1784	chr10	104588282	104832452	humanized-mouse_loop_1784	chr10	104590000	104830000	human_loop_1271	chr19	46740000	46750000	chr19	46940000	46950000	46745348	46745368	ATGGCCACTTGATGGCAGCA	p	u	NA	NA	NA	NA	NA	mouse_loop_1784	Orthologous	notinRE	chr10	104590000	104595000	chr10	104825000	104830000	104594870	104594890	ATGGCCACTAGATGGCAGCA	p	u	104829549	104829569	TTTGCCACAAGGTGGCACCC	n	u	human_loop_1271	Orthologous	notinRE
chr19	46740000	47070000	mouse_loop_1785	chr10	104588282	105011533	humanized-mouse_loop_1785	chr10	104595000	105005000	human_loop_1272	chr19	46740000	46750000	chr19	47060000	47070000	46745348	46745368	ATGGCCACTTGATGGCAGCA	p	u	47065835	47065855	TTTACCACTAGGGGGCAGTG	n	u	mouse_loop_1785	Orthologous	notinRE	chr10	104595000	104600000	chr10	105000000	105005000	104594870	104594890	ATGGCCACTAGATGGCAGCA	p	u	105004607	105004627	ACTACCACCAGGAGGCAGTA	n	u	human_loop_1272	Orthologous	notinRE
chr19	46830000	46950000	mouse_loop_1786	chr10	104672339	104832452	humanized-mouse_loop_1786	chr10	104675000	104830000	human_loop_1273	chr19	46830000	46840000	chr19	46940000	46950000	NA	NA	NA	NA	NA	NA	NA	NA	NA	NA	mouse_loop_1786	Orthologous	notinRE	chr10	104675000	104680000	chr10	104825000	104830000	104677351	104677371	GCTGCCCGCAGGTGGCGCCA	p	u	104829549	104829569	TTTGCCACAAGGTGGCACCC	n	u	human_loop_1273	Orthologous	notinRE
chr19	46830000	47070000	mouse_loop_1787	chr10	104672339	105011533	humanized-mouse_loop_1787	chr10	104675000	105005000	human_loop_1274	chr19	46830000	46840000	chr19	47060000	47070000	NA	NA	NA	NA	NA	47065835	47065855	TTTACCACTAGGGGGCAGTG	n	u	mouse_loop_1787	Orthologous	notinRE	chr10	104675000	104680000	chr10	105000000	105005000	104677351	104677371	GCTGCCCGCAGGTGGCGCCA	p	u	105004607	105004627	ACTACCACCAGGAGGCAGTA	n	u	human_loop_1274	Orthologous	notinRE
chr19	46950000	47070000	mouse_loop_1788	chr10	104834815	105011533	humanized-mouse_loop_1788	chr10	104840000	105005000	human_loop_1275	chr19	46950000	46960000	chr19	47060000	47070000	NA	NA	NA	NA	NA	47065835	47065855	TTTACCACTAGGGGGCAGTG	n	u	mouse_loop_1788	Orthologous	notinRE	chr10	104840000	104845000	chr10	105000000	105005000	NA	NA	NA	NA	NA	105004607	105004627	ACTACCACCAGGAGGCAGTA	n	u	human_loop_1275	Orthologous	notinRE
chr19	47430000	47550000	mouse_loop_1790	chr10	105468143	105624167	humanized-mouse_loop_1790	chr10	105470000	105625000	human_loop_1278	chr19	47430000	47440000	chr19	47540000	47550000	47431014	47431034	GTGCCCACCAGATGGCGCCC	p	u	NA	NA	NA	NA	NA	mouse_loop_1790	Orthologous	notinRE	chr10	105470000	105475000	chr10	105620000	105625000	105472839	105472859	ATGGCCATGGGGTGGAGCCA	p	u	105619137	105619157	TTGGCCAGAAGAGGGCCCCA	n	u	human_loop_1278	Orthologous	notinRE
chr19	53320000	53440000	mouse_loop_1793	chr10	111893587	112033874	humanized-mouse_loop_1793	chr10	111895000	112045000	human_loop_1291	chr19	53320000	53330000	chr19	53430000	53440000	53322684	53322704	GTGGCCACTAGGGGGTGTGA	p	u	53437643	53437663	GAGGCCAGGAGGTGGCACTG	n	u	mouse_loop_1793	Orthologous	inRE	chr10	111895000	111900000	chr10	112040000	112045000	NA	NA	NA	NA	NA	112039315	112039335	ATCTCCACCAGAGGGCACAA	n	u	human_loop_1291	Orthologous	notinRE
chr19	53490000	53650000	mouse_loop_1795	chr10	112101073	112304955	humanized-mouse_loop_1795	chr10	112110000	112265000	human_loop_1293	chr19	53490000	53500000	chr19	53640000	53650000	53494509	53494529	CTCTCCACTAGATGGCGCCA	p	u	NA	NA	NA	NA	NA	mouse_loop_1795	Orthologous	inRE	chr10	112110000	112115000	chr10	112260000	112265000	112114239	112114259	GCGGACAGGAGAGGGCGCTG	p	u	112259395	112259415	CCAGTCAGCAGGAGGTGCTA	n	u	human_loop_1293	Orthologous	notinRE
chr19	55150000	55270000	mouse_loop_1797	chr10	113916973	114063913	humanized-mouse_loop_1797	chr10	113895000	114075000	human_loop_1299	chr19	55150000	55160000	chr19	55260000	55270000	55147732	55147752	ACAACCACATGATGGCTCAC	n	u	NA	NA	NA	NA	NA	mouse_loop_1797	Orthologous	inRE	chr10	113895000	113900000	chr10	114070000	114075000	NA	NA	NA	NA	NA	NA	NA	NA	NA	NA	human_loop_1299	Orthologous	notinRE
chr19	56510000	56850000	mouse_loop_1798	chr10	115484455	115860455	humanized-mouse_loop_1798	chr10	115460000	115865000	human_loop_1302	chr19	56510000	56520000	chr19	56840000	56850000	NA	NA	NA	NA	NA	56851699	56851719	GGTGCCACTAGATGGCAGAG	n	u	mouse_loop_1798	Orthologous	notinRE	chr10	115460000	115465000	chr10	115860000	115865000	115464999	115465019	ACAGCCACTAGATGGCAGGA	p	u	115863270	115863290	AATGCCACTAGATGGCGGAT	n	u	human_loop_1302	Orthologous	notinRE
chr19	57230000	57720000	mouse_loop_1803	chr10	116335523	116903729	humanized-mouse_loop_1803	chr10	116300000	116890000	human_loop_1308	chr19	57230000	57240000	chr19	57710000	57720000	57235914	57235934	CATGCCAGAAGAGGGCACCA	p	u	NA	NA	NA	NA	NA	mouse_loop_1803	Orthologous	inRE	chr10	116300000	116310000	chr10	116880000	116890000	NA	NA	NA	NA	NA	NA	NA	NA	NA	NA	human_loop_1308	Orthologous	notinRE
chr19	58870000	59290000	mouse_loop_1806	chr10	118430382	118938927	humanized-mouse_loop_1806	chr10	118440000	118935000	human_loop_1310	chr19	58870000	58880000	chr19	59280000	59290000	58881033	58881053	AGCGCCACCATGTGGCAGAA	n	u	59283165	59283185	TTTTCCACCAGGGGGCGCTC	n	i	mouse_loop_1806	Orthologous	notinRE	chr10	118440000	118445000	chr10	118930000	118935000	118442012	118442032	GCGGCCACAAGGTGGCGCGT	p	u	NA	NA	NA	NA	NA	human_loop_1310	Orthologous	notinRE
chr19	58870000	58990000	mouse_loop_1805	chr10	118430382	118561255	humanized-mouse_loop_1805	chr10	118440000	118550000	human_loop_1311	chr19	58870000	58880000	chr19	58980000	58990000	58881033	58881053	AGCGCCACCATGTGGCAGAA	n	u	58986059	58986079	CCGGCCACCAGGCGGAGCCC	p	u	mouse_loop_1805	Orthologous	notinRE	chr10	118440000	118450000	chr10	118540000	118550000	118442012	118442032	GCGGCCACAAGGTGGCGCGT	p	u	118547746	118547766	TCCACCACCAGAGGGCGGCG	n	u	human_loop_1311	Orthologous	notinRE
chr19	58990000	59290000	mouse_loop_1808	chr10	118562686	118938927	humanized-mouse_loop_1808	chr10	118550000	118935000	human_loop_1312	chr19	58990000	59000000	chr19	59280000	59290000	58986059	58986079	CCGGCCACCAGGCGGAGCCC	p	u	59283165	59283185	TTTTCCACCAGGGGGCGCTC	n	i	mouse_loop_1808	Orthologous	notinRE	chr10	118550000	118555000	chr10	118930000	118935000	118547746	118547766	TCCACCACCAGAGGGCGGCG	n	u	NA	NA	NA	NA	NA	human_loop_1312	Orthologous	notinRE
chr7	136790000	137420000	mouse_loop_2933	chr10	122698620	123372218	humanized-mouse_loop_2933	chr10	122700000	123380000	human_loop_1324	chr7	136790000	136800000	chr7	137410000	137420000	NA	NA	NA	NA	NA	137416864	137416884	ACGGCCACACGGGGGCGCGA	n	u	mouse_loop_2933	Orthologous	notinRE	chr10	122700000	122710000	chr10	123370000	123380000	NA	NA	NA	NA	NA	123368311	123368331	GCGGCCACACGGGGGCGCTG	n	u	human_loop_1324	Orthologous	notinRE
chr7	137920000	138060000	mouse_loop_2934	chr10	124034022	124196507	humanized-mouse_loop_2934	chr10	124055000	124195000	human_loop_1326	chr7	137920000	137930000	chr7	138050000	138060000	NA	NA	NA	NA	NA	138058676	138058696	AATACCAGAAGGTGGCACTG	n	u	mouse_loop_2934	Orthologous	notinRE	chr10	124055000	124060000	chr10	124190000	124195000	124058455	124058475	CAGGCCAGCAGAGGGTGCCA	p	u	124194935	124194955	ATAACCAGAAGGTGGCGCTA	n	u	human_loop_1326	Orthologous	notinRE
chr7	138670000	139080000	mouse_loop_2935	chr10	124875710	125327853	humanized-mouse_loop_2935	chr10	124890000	125315000	human_loop_1331	chr7	138670000	138680000	chr7	139070000	139080000	NA	NA	NA	NA	NA	139074126	139074146	CAAACCACCAGGGGGCAGCC	n	u	mouse_loop_2935	Orthologous	notinRE	chr10	124890000	124895000	chr10	125310000	125315000	124892670	124892690	CTGTCCCATAGAGGGCGCTG	p	u	125319036	125319056	TGGACCACCAGGGAGCAGCC	n	u	human_loop_1331	Orthologous	notinRE
chr7	139080000	139410000	mouse_loop_2936	chr10	125327853	125733780	humanized-mouse_loop_2936	chr10	125340000	125730000	human_loop_1337	chr7	139080000	139090000	chr7	139400000	139410000	139074126	139074146	CAAACCACCAGGGGGCAGCC	n	u	NA	NA	NA	NA	NA	mouse_loop_2936	Orthologous	notinRE	chr10	125340000	125345000	chr10	125725000	125730000	NA	NA	NA	NA	NA	125727365	125727385	ACAGCCAGCAGGGGGCAGGC	n	u	human_loop_1337	Orthologous	notinRE
chr7	139410000	139740000	mouse_loop_2938	chr10	125733982	126074807	humanized-mouse_loop_2938	chr10	125750000	126080000	human_loop_1339	chr7	139410000	139420000	chr7	139730000	139740000	NA	NA	NA	NA	NA	NA	NA	NA	NA	NA	mouse_loop_2938	Orthologous	notinRE	chr10	125750000	125755000	chr10	126075000	126080000	NA	NA	NA	NA	NA	126077971	126077991	TGGGACGGCAGGGGGCGCTG	n	u	human_loop_1339	Orthologous	notinRE
chr4	134100000	134270000	mouse_loop_2378	chr1	25935463	26136779	humanized-mouse_loop_2378	chr1	25935000	26140000	human_loop_135	chr4	134100000	134110000	chr4	134260000	134270000	134099353	134099373	TCTGCCACACGGGGGAGCCC	p	i	NA	NA	NA	NA	NA	mouse_loop_2378	Orthologous	notinRE	chr1	25935000	25940000	chr1	26135000	26140000	NA	NA	NA	NA	NA	NA	NA	NA	NA	NA	human_loop_135	Orthologous	notinRE
chr7	146490000	146670000	mouse_loop_2944	chr10	134275461	134468176	humanized-mouse_loop_2944	chr10	134270000	134450000	human_loop_1357	chr7	146490000	146500000	chr7	146660000	146670000	146489365	146489385	TCTGCCAGCAGAGGGCACCC	p	u	146659284	146659304	ACTGACAGGAGAGGGCGCCA	n	i	mouse_loop_2944	Orthologous	notinRE	chr10	134270000	134275000	chr10	134445000	134450000	NA	NA	NA	NA	NA	134451493	134451513	ACCAACACAAGAGGGTGCTA	n	i	human_loop_1357	Orthologous	inRE
chr7	149520000	149770000	mouse_loop_2954	chr11	1715313	2026984	humanized-mouse_loop_2954	chr11	1715000	2025000	human_loop_1366	chr7	149520000	149530000	chr7	149760000	149770000	149520340	149520360	ACAGCCACCAGGGGGCGCTC	p	u	NA	NA	NA	NA	NA	mouse_loop_2954	Orthologous	notinRE	chr11	1715000	1720000	chr11	2020000	2025000	NA	NA	NA	NA	NA	NA	NA	NA	NA	NA	human_loop_1366	Orthologous	notinRE
chr7	149500000	149870000	mouse_loop_2953	chr11	1687894	2182788	humanized-mouse_loop_2953	chr11	1715000	2175000	human_loop_1367	chr7	149500000	149510000	chr7	149860000	149870000	149502613	149502633	ATTACCACCAGGTGGCACTG	p	u	NA	NA	NA	NA	NA	mouse_loop_2953	Orthologous	notinRE	chr11	1715000	1720000	chr11	2170000	2175000	NA	NA	NA	NA	NA	NA	NA	NA	NA	NA	human_loop_1367	Orthologous	notinRE
chr7	149620000	149770000	mouse_loop_2955	chr11	1851966	2026984	humanized-mouse_loop_2955	chr11	1855000	2025000	human_loop_1368	chr7	149620000	149630000	chr7	149760000	149770000	149626625	149626645	ACTATCAGCAGGGGGCAGTA	p	i	NA	NA	NA	NA	NA	mouse_loop_2955	Orthologous	notinRE	chr11	1855000	1860000	chr11	2020000	2025000	1859116	1859136	ATGAGCAGCAGGGGGCAGCA	p	i	NA	NA	NA	NA	NA	human_loop_1368	Orthologous	notinRE
chr7	149620000	149870000	mouse_loop_2956	chr11	1851966	2182788	humanized-mouse_loop_2956	chr11	1855000	2175000	human_loop_1369	chr7	149620000	149630000	chr7	149860000	149870000	149626625	149626645	ACTATCAGCAGGGGGCAGTA	p	i	NA	NA	NA	NA	NA	mouse_loop_2956	Orthologous	notinRE	chr11	1855000	1860000	chr11	2170000	2175000	1859116	1859136	ATGAGCAGCAGGGGGCAGCA	p	i	NA	NA	NA	NA	NA	human_loop_1369	Orthologous	notinRE
chr7	150070000	150280000	mouse_loop_2957	chr11	2184677	2448698	humanized-mouse_loop_2957	chr11	2215000	2445000	human_loop_1374	chr7	150070000	150080000	chr7	150270000	150280000	150080758	150080778	ATTACCAGCAGGTGGCATCA	p	u	150272416	150272436	ACTGCCACCAGGGAGCAGAA	n	i	mouse_loop_2957	Orthologous	notinRE	chr11	2215000	2220000	chr11	2440000	2445000	2218618	2218638	GTGGCCACACGGTGGGGCCC	p	i	2449605	2449625	TCAGCCACCAGAGGGCGCTA	p	u	human_loop_1374	Orthologous	notinRE
chr7	150330000	150660000	mouse_loop_2958	chr11	2543213	2921289	humanized-mouse_loop_2958	chr11	2550000	2920000	human_loop_1378	chr7	150330000	150340000	chr7	150650000	150660000	NA	NA	NA	NA	NA	NA	NA	NA	NA	NA	mouse_loop_2958	Orthologous	notinRE	chr11	2550000	2555000	chr11	2915000	2920000	NA	NA	NA	NA	NA	2913465	2913485	CGGGACGCCAGGGGGCAGCA	n	i	human_loop_1378	Orthologous	notinRE
chr7	109410000	109580000	mouse_loop_2885	chr11	3874176	4108297	humanized-mouse_loop_2885	chr11	3865000	4090000	human_loop_1381	chr7	109410000	109420000	chr7	109570000	109580000	109415702	109415722	GTGGCCACCAGGGACCGCTG	p	u	NA	NA	NA	NA	NA	mouse_loop_2885	Orthologous	notinRE	chr11	3865000	3870000	chr11	4085000	4090000	3870646	3870666	TTGGACACCAGGGAGCGCTA	p	i	4094105	4094125	ATGAACACCAGATGGCGATA	n	u	human_loop_1381	Orthologous	notinRE
chr7	109650000	109790000	mouse_loop_2886	chr11	4188593	4567649	humanized-mouse_loop_2886	chr11	4205000	4565000	human_loop_1384	chr7	109650000	109660000	chr7	109780000	109790000	109655528	109655548	AATGTCACAAGGTGGCACCC	p	u	109785420	109785440	CTTTCCAGTAGAGGGCGCCA	n	u	mouse_loop_2886	Orthologous	notinRE	chr11	4205000	4210000	chr11	4560000	4565000	NA	NA	NA	NA	NA	4561036	4561056	CTGTCCAGGAGAGGGCACCC	n	u	human_loop_1384	Orthologous	inRE
chr4	151540000	151670000	mouse_loop_2424	chr1	6297985	6474405	humanized-mouse_loop_2424	chr1	6305000	6465000	human_loop_14	chr4	151540000	151550000	chr4	151660000	151670000	NA	NA	NA	NA	NA	151659805	151659825	GCTACCGCCAGGTGGCGGCC	n	u	mouse_loop_2424	Orthologous	notinRE	chr1	6305000	6310000	chr1	6460000	6465000	6306946	6306966	CAGTCCACCAGGTGGCGGTG	p	i	NA	NA	NA	NA	NA	human_loop_14	Orthologous	notinRE
chr4	133210000	133390000	mouse_loop_2376	chr1	26924060	27127626	humanized-mouse_loop_2376	chr1	26930000	27120000	human_loop_140	chr4	133210000	133220000	chr4	133380000	133390000	NA	NA	NA	NA	NA	NA	NA	NA	NA	NA	mouse_loop_2376	Orthologous	notinRE	chr1	26930000	26935000	chr1	27115000	27120000	26929029	26929049	TTGAACAGCAGATGGCAGGA	p	u	27115827	27115847	CTTGGCACAAGGGGGCGCCT	n	u	human_loop_140	Orthologous	notinRE
chr7	116670000	116860000	mouse_loop_2887	chr11	8719380	8947653	humanized-mouse_loop_2887	chr11	8705000	8985000	human_loop_1406	chr7	116670000	116680000	chr7	116850000	116860000	116672017	116672037	TTGTCCTGGAGGGGGCTCCA	p	u	116850728	116850748	AGAGGCAGCAGATGGCAGCA	p	u	mouse_loop_2887	Orthologous	notinRE	chr11	8705000	8710000	chr11	8980000	8985000	NA	NA	NA	NA	NA	8981296	8981316	TTTGGCACTAGGGGGAGGTG	n	u	human_loop_1406	Orthologous	notinRE
chr7	117300000	117420000	mouse_loop_2888	chr11	9625087	9763213	humanized-mouse_loop_2888	chr11	9630000	9775000	human_loop_1408	chr7	117300000	117310000	chr7	117410000	117420000	117308487	117308507	GTTCCCAGCAGAGGGCACTC	p	u	117409539	117409559	ATGGACAGCAGGGGGCAGCA	n	u	mouse_loop_2888	Orthologous	notinRE	chr11	9630000	9635000	chr11	9770000	9775000	9635785	9635805	GCGCCCAGCAGAGGGAGCAT	p	i	NA	NA	NA	NA	NA	human_loop_1408	Orthologous	notinRE
chr7	117430000	117580000	mouse_loop_2890	chr11	9778406	10000043	humanized-mouse_loop_2890	chr11	9775000	9995000	human_loop_1409	chr7	117430000	117440000	chr7	117570000	117580000	117430537	117430557	GCGGCCGCCAGGTGGCAGCC	p	u	117575978	117575998	CTGCCCATTAGAGGGCAGTA	n	u	mouse_loop_2890	Orthologous	notinRE	chr11	9775000	9780000	chr11	9990000	9995000	NA	NA	NA	NA	NA	9994616	9994636	CTGCCCGTTAGAGGGCAGCA	n	u	human_loop_1409	Orthologous	notinRE
chr4	133150000	133380000	mouse_loop_2375	chr1	26937352	27199994	humanized-mouse_loop_2375	chr1	26930000	27210000	human_loop_141	chr4	133150000	133160000	chr4	133370000	133380000	133148682	133148702	CCAGCCAGTAGGTGGCACTG	p	i	NA	NA	NA	NA	NA	mouse_loop_2375	Orthologous	notinRE	chr1	26930000	26935000	chr1	27205000	27210000	26929029	26929049	TTGAACAGCAGATGGCAGGA	p	u	NA	NA	NA	NA	NA	human_loop_141	Orthologous	notinRE
chr7	117430000	117780000	mouse_loop_2891	chr11	9778406	10335742	humanized-mouse_loop_2891	chr11	9780000	10350000	human_loop_1410	chr7	117430000	117440000	chr7	117770000	117780000	117430537	117430557	GCGGCCGCCAGGTGGCAGCC	p	u	117773860	117773880	GTGGCCAGCAGGGGGCGCTA	n	u	mouse_loop_2891	Orthologous	notinRE	chr11	9780000	9790000	chr11	10340000	10350000	NA	NA	NA	NA	NA	10344747	10344767	AGAAACAGCAGGTGGCAGCA	n	u	human_loop_1410	Orthologous	notinRE
chr7	119320000	119520000	mouse_loop_2894	chr11	12064264	12309078	humanized-mouse_loop_2894	chr11	12070000	12305000	human_loop_1426	chr7	119320000	119330000	chr7	119510000	119520000	119326922	119326942	ATGTCCAGGAGGTGGCGCCA	p	i	119512739	119512759	TTGGCCACCAGAGGGCAGTG	n	i	mouse_loop_2894	Orthologous	notinRE	chr11	12070000	12075000	chr11	12300000	12305000	NA	NA	NA	NA	NA	12303568	12303588	ATGACCACCAGGTGGCGATG	n	i	human_loop_1426	Orthologous	notinRE
chr7	119610000	120020000	mouse_loop_2895	chr11	12430869	12923944	humanized-mouse_loop_2895	chr11	12430000	12920000	human_loop_1428	chr7	119610000	119620000	chr7	120010000	120020000	NA	NA	NA	NA	NA	NA	NA	NA	NA	NA	mouse_loop_2895	Orthologous	notinRE	chr11	12430000	12440000	chr11	12910000	12920000	12434007	12434027	AGGACCACCAGGGGGCTCCG	p	i	NA	NA	NA	NA	NA	human_loop_1428	Orthologous	notinRE
chr7	120280000	120400000	mouse_loop_2897	chr11	13227924	13357276	humanized-mouse_loop_2897	chr11	13270000	13370000	human_loop_1432	chr7	120280000	120290000	chr7	120390000	120400000	NA	NA	NA	NA	NA	NA	NA	NA	NA	NA	mouse_loop_2897	Orthologous	notinRE	chr11	13270000	13275000	chr11	13365000	13370000	13271743	13271763	CTGCCCACTAGATGCCAGTA	p	u	13365860	13365880	CTCTCCAGCAGGTGGCAGTC	n	u	human_loop_1432	Orthologous	inRE
chr7	120900000	121170000	mouse_loop_2899	chr11	13975420	14274846	humanized-mouse_loop_2899	chr11	13980000	14280000	human_loop_1434	chr7	120900000	120910000	chr7	121160000	121170000	120902868	120902888	ATGGCCACCAGGTGACAGTA	p	u	121164513	121164533	TAAGCCACTAGGGGGCGCCC	n	u	mouse_loop_2899	Orthologous	notinRE	chr11	13980000	13985000	chr11	14275000	14280000	13977602	13977622	ACTGTCACCAGGTGGCAGTA	p	u	14271070	14271090	TTGGCCACGAGAGGGCGCCC	n	u	human_loop_1434	Orthologous	notinRE
chr7	121210000	121350000	mouse_loop_2900	chr11	14321493	14470427	humanized-mouse_loop_2900	chr11	14320000	14475000	human_loop_1435	chr7	121210000	121220000	chr7	121340000	121350000	NA	NA	NA	NA	NA	NA	NA	NA	NA	NA	mouse_loop_2900	Orthologous	notinRE	chr11	14320000	14325000	chr11	14470000	14475000	14328202	14328222	CCTCCCACTAGGTGGCTGTT	p	i	14476747	14476767	CACAACACTAGAGGGAGCTC	n	u	human_loop_1435	Orthologous	notinRE
chr7	121420000	121640000	mouse_loop_2902	chr11	14542334	14809794	humanized-mouse_loop_2902	chr11	14540000	14790000	human_loop_1436	chr7	121420000	121430000	chr7	121630000	121640000	121420195	121420215	TAGGCCACTAGGGGGAAGGT	p	i	NA	NA	NA	NA	NA	mouse_loop_2902	Orthologous	notinRE	chr11	14540000	14550000	chr11	14780000	14790000	NA	NA	NA	NA	NA	NA	NA	NA	NA	NA	human_loop_1436	Orthologous	notinRE
chr7	53350000	53470000	mouse_loop_2807	chr11	17403484	17537426	humanized-mouse_loop_2807	chr11	17400000	17530000	human_loop_1445	chr7	53350000	53360000	chr7	53460000	53470000	53351639	53351659	GTGGCCAGCAGGTGGCACCA	p	u	53459601	53459621	CCTGGCGCCAGGGGGCAGAC	n	u	mouse_loop_2807	Orthologous	notinRE	chr11	17400000	17410000	chr11	17520000	17530000	NA	NA	NA	NA	NA	17526297	17526317	CCTGGCACCAGGGGGCAGCC	n	i	human_loop_1445	Orthologous	notinRE
chr7	53530000	53870000	mouse_loop_2808	chr11	17615720	18010156	humanized-mouse_loop_2808	chr11	17615000	18005000	human_loop_1446	chr7	53530000	53540000	chr7	53860000	53870000	53535513	53535533	ACTTCCACTAGAGGGCGCAA	p	u	NA	NA	NA	NA	NA	mouse_loop_2808	Orthologous	notinRE	chr11	17615000	17620000	chr11	18000000	18005000	17620671	17620691	ATGACCACTAGAGGGCAAGC	p	u	NA	NA	NA	NA	NA	human_loop_1446	Orthologous	notinRE
chr7	53630000	53870000	mouse_loop_2809	chr11	17739027	18010156	humanized-mouse_loop_2809	chr11	17780000	18005000	human_loop_1448	chr7	53630000	53640000	chr7	53860000	53870000	53634532	53634552	GCCACCTACAGGGGTCGCTG	n	u	NA	NA	NA	NA	NA	mouse_loop_2809	Orthologous	notinRE	chr11	17780000	17785000	chr11	18000000	18005000	17782095	17782115	TGGGACTGCAGGGGGCACTG	p	u	NA	NA	NA	NA	NA	human_loop_1448	Orthologous	notinRE
chr4	132860000	132980000	mouse_loop_2374	chr1	27425144	27620690	humanized-mouse_loop_2374	chr1	27425000	27615000	human_loop_145	chr4	132860000	132870000	chr4	132970000	132980000	NA	NA	NA	NA	NA	132975710	132975730	AGAGCCAGGAGGTGGCGCCT	n	i	mouse_loop_2374	Orthologous	notinRE	chr1	27425000	27430000	chr1	27610000	27615000	NA	NA	NA	NA	NA	27611339	27611359	GTCACCACCAGGGGGAGCGC	n	u	human_loop_145	Orthologous	notinRE
chr7	56010000	56380000	mouse_loop_2814	chr11	19100742	19578001	humanized-mouse_loop_2814	chr11	19090000	19580000	human_loop_1452	chr7	56010000	56020000	chr7	56370000	56380000	NA	NA	NA	NA	NA	NA	NA	NA	NA	NA	mouse_loop_2814	Orthologous	notinRE	chr11	19090000	19095000	chr11	19575000	19580000	NA	NA	NA	NA	NA	19575468	19575488	CTCGCCAGCAGAGGGCAGCA	n	i	human_loop_1452	Orthologous	notinRE
chr7	56380000	56530000	mouse_loop_2815	chr11	19578923	19766218	humanized-mouse_loop_2815	chr11	19585000	19760000	human_loop_1457	chr7	56380000	56390000	chr7	56520000	56530000	NA	NA	NA	NA	NA	NA	NA	NA	NA	NA	mouse_loop_2815	Orthologous	notinRE	chr11	19585000	19590000	chr11	19755000	19760000	19585735	19585755	GCCACCAGCAGGGGGAAGCA	p	u	19764429	19764449	AACGCCACCAGGTGGCAATA	n	u	human_loop_1457	Orthologous	notinRE
chr7	56870000	57020000	mouse_loop_2816	chr11	20149555	20390594	humanized-mouse_loop_2816	chr11	20145000	20380000	human_loop_1460	chr7	56870000	56880000	chr7	57010000	57020000	56871794	56871814	GTGACCAGCAGAGGGCAGCA	p	u	57010296	57010316	TCAAGCACCAGAGGGCGCCA	n	i	mouse_loop_2816	Orthologous	notinRE	chr11	20145000	20150000	chr11	20375000	20380000	20149971	20149991	GTGGCCACAAGAGGGCAGCA	p	i	NA	NA	NA	NA	NA	human_loop_1460	Orthologous	notinRE
chr7	57030000	57180000	mouse_loop_2817	chr11	20405640	20633777	humanized-mouse_loop_2817	chr11	20405000	20635000	human_loop_1462	chr7	57030000	57040000	chr7	57170000	57180000	NA	NA	NA	NA	NA	57178969	57178989	CTAACCACTAGGTGGCAGGA	n	u	mouse_loop_2817	Orthologous	notinRE	chr11	20405000	20410000	chr11	20630000	20635000	20408779	20408799	TCCGCCACCAGAGGGCGTCA	p	u	20631838	20631858	CCTGCCGCCCGGTGGTGGGA	p	u	human_loop_1462	Orthologous	notinRE
chr2	110060000	110410000	mouse_loop_1947	chr11	26774212	27188024	humanized-mouse_loop_1947	chr11	26770000	27190000	human_loop_1473	chr2	110060000	110070000	chr2	110400000	110410000	110070021	110070041	TCAGCCACTAGATGGCGTCC	p	u	NA	NA	NA	NA	NA	mouse_loop_1947	Orthologous	notinRE	chr11	26770000	26780000	chr11	27180000	27190000	26775602	26775622	GAGACCACCAGATGGCAGCC	p	u	27180510	27180530	CAAACCACTAGATGGAGGCC	n	u	human_loop_1473	Orthologous	notinRE
chr2	109740000	110050000	mouse_loop_1946	chr11	27200940	27517638	humanized-mouse_loop_1946	chr11	27205000	27515000	human_loop_1475	chr2	109740000	109750000	chr2	110040000	110050000	109744569	109744589	GTTACCACAAGGTGGCACCA	p	u	110045328	110045348	GCCGCCACTAGAGGGCGCGT	n	u	mouse_loop_1946	Orthologous	notinRE	chr11	27205000	27210000	chr11	27510000	27515000	27205669	27205689	TCTGCCACTGGAGGGCGTGC	p	u	27507641	27507661	TTGACCACAAGGTGACGCCA	n	i	human_loop_1475	Orthologous	notinRE
chr2	104730000	105080000	mouse_loop_1944	chr11	32334392	32810968	humanized-mouse_loop_1944	chr11	32340000	32815000	human_loop_1488	chr2	104730000	104740000	chr2	105070000	105080000	104727789	104727809	GCAACCACATGGTGGCTCAC	p	u	NA	NA	NA	NA	NA	mouse_loop_1944	Orthologous	inRE	chr11	32340000	32345000	chr11	32810000	32815000	32345249	32345269	CAAGCCACAAGGGGGCACAG	p	u	32814600	32814620	GTGTCCACCAGGCGGCAGCA	n	u	human_loop_1488	Orthologous	notinRE
chr4	132560000	132860000	mouse_loop_2373	chr1	27620690	27936214	humanized-mouse_loop_2373	chr1	27625000	27935000	human_loop_149	chr4	132560000	132570000	chr4	132850000	132860000	132565231	132565251	TTGGACACTAGGTGGCAGCA	p	i	NA	NA	NA	NA	NA	mouse_loop_2373	Orthologous	notinRE	chr1	27625000	27630000	chr1	27930000	27935000	NA	NA	NA	NA	NA	NA	NA	NA	NA	NA	human_loop_149	Orthologous	notinRE
chr2	104280000	104430000	mouse_loop_1943	chr11	33183622	33360694	humanized-mouse_loop_1943	chr11	33185000	33355000	human_loop_1492	chr2	104280000	104290000	chr2	104420000	104430000	104285089	104285109	ATTGCCACTAGATGGTGTCC	p	u	NA	NA	NA	NA	NA	mouse_loop_1943	Orthologous	notinRE	chr11	33185000	33190000	chr11	33350000	33355000	NA	NA	NA	NA	NA	33351467	33351487	ATTGCCACTAGAGGGTGTCC	n	u	human_loop_1492	Orthologous	notinRE
chr2	103970000	104260000	mouse_loop_1941	chr11	33387768	33716158	humanized-mouse_loop_1941	chr11	33385000	33710000	human_loop_1495	chr2	103970000	103980000	chr2	104250000	104260000	103974769	103974789	GGAGCCACTAGATGGCAGCA	p	i	104262562	104262582	ATGGCCAGCAGGGGGAGAAA	n	u	mouse_loop_1941	Orthologous	notinRE	chr11	33385000	33390000	chr11	33705000	33710000	33384087	33384107	ATGGCCAGCAGGGGGGGAAG	p	u	33709619	33709639	GGATCCACCAGGTGGCAGCA	n	u	human_loop_1495	Orthologous	notinRE
chr2	103710000	103830000	mouse_loop_1940	chr11	33872287	33996330	humanized-mouse_loop_1940	chr11	33880000	33995000	human_loop_1498	chr2	103710000	103720000	chr2	103820000	103830000	103712276	103712296	CTGTCCTCCAGGTGGCGATG	p	u	103822571	103822591	ATGACCAGCAGGTGGCGCTT	n	u	mouse_loop_1940	Orthologous	notinRE	chr11	33880000	33885000	chr11	33990000	33995000	33879569	33879589	ATGGCCAGAAGGTGGCGCTC	p	u	33992750	33992770	CTGTCCTCCAGGTGGCAATG	n	u	human_loop_1498	Orthologous	notinRE
chr2	103400000	103850000	mouse_loop_1938	chr11	33850246	34386041	humanized-mouse_loop_1938	chr11	33880000	34390000	human_loop_1499	chr2	103400000	103410000	chr2	103840000	103850000	NA	NA	NA	NA	NA	103841436	103841456	CATGCCACAAGAGGGCATCA	n	i	mouse_loop_1938	Orthologous	inRE	chr11	33880000	33890000	chr11	34380000	34390000	33879569	33879589	ATGGCCAGAAGGTGGCGCTC	p	u	NA	NA	NA	NA	NA	human_loop_1499	Orthologous	notinRE
chr2	103400000	103540000	mouse_loop_1937	chr11	34198321	34386041	humanized-mouse_loop_1937	chr11	34195000	34385000	human_loop_1501	chr2	103400000	103410000	chr2	103530000	103540000	NA	NA	NA	NA	NA	NA	NA	NA	NA	NA	mouse_loop_1937	Orthologous	notinRE	chr11	34195000	34200000	chr11	34380000	34385000	34196044	34196064	TGTGCCACCAGGGGACGCCA	p	u	NA	NA	NA	NA	NA	human_loop_1501	Orthologous	notinRE
chr2	103270000	103390000	mouse_loop_1935	chr11	34392294	34528462	humanized-mouse_loop_1935	chr11	34380000	34520000	human_loop_1503	chr2	103270000	103280000	chr2	103380000	103390000	103280017	103280037	ATGGCCAGAAGGTGGCGCCA	p	u	NA	NA	NA	NA	NA	mouse_loop_1935	Orthologous	notinRE	chr11	34380000	34390000	chr11	34510000	34520000	NA	NA	NA	NA	NA	34514559	34514579	GTGGCCAGAAGGTGGCGCCA	n	u	human_loop_1503	Orthologous	notinRE
chr2	102520000	102930000	mouse_loop_1933	chr11	34909511	35416361	humanized-mouse_loop_1933	chr11	34945000	35415000	human_loop_1506	chr2	102520000	102530000	chr2	102920000	102930000	NA	NA	NA	NA	NA	102924872	102924892	GTGGCCCCTAGAGGGAGCTC	n	i	mouse_loop_1933	Orthologous	notinRE	chr11	34945000	34950000	chr11	35410000	35415000	34947814	34947834	CCAGCCTGCAGATGGCAGAA	p	u	35413948	35413968	CTGGACACATGGGGGCGCTG	n	u	human_loop_1506	Orthologous	notinRE
chr2	93710000	93840000	mouse_loop_1929	chr11	43915677	44059439	humanized-mouse_loop_1929	chr11	43910000	44060000	human_loop_1526	chr2	93710000	93720000	chr2	93830000	93840000	93711164	93711184	TTTGCCAACAGGGGGCGCTA	p	u	93842670	93842690	ATGACCACTAGGAGGCACCT	n	u	mouse_loop_1929	Orthologous	notinRE	chr11	43910000	43915000	chr11	44055000	44060000	NA	NA	NA	NA	NA	44059100	44059120	TTTGCCAAGAGGGGTCGCTA	n	u	human_loop_1526	Orthologous	notinRE
chr2	93310000	93650000	mouse_loop_1928	chr11	44132818	44579139	humanized-mouse_loop_1928	chr11	44110000	44565000	human_loop_1527	chr2	93310000	93320000	chr2	93640000	93650000	NA	NA	NA	NA	NA	NA	NA	NA	NA	NA	mouse_loop_1928	Orthologous	notinRE	chr11	44110000	44115000	chr11	44560000	44565000	NA	NA	NA	NA	NA	44560194	44560214	ATCTCCAGCAGGTGTCGCCC	n	u	human_loop_1527	Orthologous	notinRE
chr2	93310000	93510000	mouse_loop_1927	chr11	44295750	44579139	humanized-mouse_loop_1927	chr11	44305000	44565000	human_loop_1529	chr2	93310000	93320000	chr2	93500000	93510000	NA	NA	NA	NA	NA	93499353	93499373	CTTACCACTAAGAGGCACTG	n	u	mouse_loop_1927	Orthologous	notinRE	chr11	44305000	44310000	chr11	44560000	44565000	44308032	44308052	CTGGCCACCAGGAGGCACTG	p	u	44560194	44560214	ATCTCCAGCAGGTGTCGCCC	n	u	human_loop_1529	Orthologous	notinRE
chr2	93050000	93320000	mouse_loop_1926	chr11	44552686	44941500	humanized-mouse_loop_1926	chr11	44585000	44935000	human_loop_1532	chr2	93050000	93060000	chr2	93310000	93320000	93057338	93057358	CAGTCCACCAGGGGGCACCA	p	u	NA	NA	NA	NA	NA	mouse_loop_1926	Orthologous	notinRE	chr11	44585000	44590000	chr11	44930000	44935000	NA	NA	NA	NA	NA	44933053	44933073	TTGTCCACCAGGGGGCGCTC	n	u	human_loop_1532	Orthologous	inRE
chr2	93050000	93250000	mouse_loop_1925	chr11	44649388	44941500	humanized-mouse_loop_1925	chr11	44650000	44940000	human_loop_1533	chr2	93050000	93060000	chr2	93240000	93250000	93057338	93057358	CAGTCCACCAGGGGGCACCA	p	u	93244595	93244615	TCAGACTCCAGGTGGCAGGA	p	u	mouse_loop_1925	Orthologous	notinRE	chr11	44650000	44660000	chr11	44930000	44940000	44655374	44655394	GCTGCCTGCAGAGGGCAGCA	p	i	44933053	44933073	TTGTCCACCAGGGGGCGCTC	n	u	human_loop_1533	Orthologous	inRE
chr2	92900000	93040000	mouse_loop_1923	chr11	44956510	45130571	humanized-mouse_loop_1923	chr11	44955000	45130000	human_loop_1534	chr2	92900000	92910000	chr2	93030000	93040000	92909249	92909269	CAAACCACCAGATGGTGTCA	p	i	93039201	93039221	ATGGCCACAAGGTGGCAGCA	n	u	mouse_loop_1923	Orthologous	notinRE	chr11	44955000	44960000	chr11	45125000	45130000	44958173	44958193	ATGGCCACAAGATGGCAGCA	p	u	NA	NA	NA	NA	NA	human_loop_1534	Orthologous	notinRE
chr2	91610000	91770000	mouse_loop_1920	chr11	46405330	46566074	humanized-mouse_loop_1920	chr11	46405000	46565000	human_loop_1540	chr2	91610000	91620000	chr2	91760000	91770000	91619502	91619522	TTTTCCAGCAGATGTCACTG	p	u	NA	NA	NA	NA	NA	mouse_loop_1920	Orthologous	notinRE	chr11	46405000	46410000	chr11	46560000	46565000	NA	NA	NA	NA	NA	46559560	46559580	TTCTCCAGCAGGTGTCACTG	n	u	human_loop_1540	Orthologous	notinRE
chr2	91120000	91330000	mouse_loop_1919	chr11	46901690	47182136	humanized-mouse_loop_1919	chr11	46905000	47185000	human_loop_1542	chr2	91120000	91130000	chr2	91320000	91330000	91126236	91126256	AGGGCCACAAGAGGGCGCCC	p	u	NA	NA	NA	NA	NA	mouse_loop_1919	Orthologous	notinRE	chr11	46905000	46910000	chr11	47180000	47185000	46911338	46911358	ATGTCCAGCAGAGGGAGGAA	p	u	NA	NA	NA	NA	NA	human_loop_1542	Orthologous	notinRE
chr2	90320000	90520000	mouse_loop_1918	chr11	47869439	48127208	humanized-mouse_loop_1918	chr11	47875000	48135000	human_loop_1545	chr2	90320000	90330000	chr2	90510000	90520000	NA	NA	NA	NA	NA	90518581	90518601	TGCACCAGAAGAGGGCGCTA	n	u	mouse_loop_1918	Orthologous	inRE	chr11	47875000	47880000	chr11	48130000	48135000	47875090	47875110	CTAACCACTAGATGGCAATA	n	u	NA	NA	NA	NA	NA	human_loop_1545	Orthologous	notinRE
chr2	84960000	85410000	mouse_loop_1917	chr11	56604063	57017996	humanized-mouse_loop_1917	chr11	56605000	57020000	human_loop_1554	chr2	84960000	84970000	chr2	85400000	85410000	84963526	84963546	GCAACCACAAGGTGGTGCTA	p	u	85401533	85401553	ATGACCAGAAGGTGGCAACG	n	u	mouse_loop_1917	Orthologous	notinRE	chr11	56605000	56610000	chr11	57015000	57020000	56608870	56608890	AAGACCAAGAGGTGGCAGCA	p	u	NA	NA	NA	NA	NA	human_loop_1554	Orthologous	notinRE
chr2	84960000	85090000	mouse_loop_1916	chr11	56895516	57017996	humanized-mouse_loop_1916	chr11	56880000	57010000	human_loop_1555	chr2	84960000	84970000	chr2	85080000	85090000	84963526	84963546	GCAACCACAAGGTGGTGCTA	p	u	85086821	85086841	CTGAGCACAAGGGGGCAGTG	n	u	mouse_loop_1916	Orthologous	notinRE	chr11	56880000	56885000	chr11	57005000	57010000	56884110	56884130	CCAGCCAGCAAGTGGCAGGG	p	u	NA	NA	NA	NA	NA	human_loop_1555	Orthologous	inRE
chr19	11420000	11850000	mouse_loop_1731	chr11	59572741	60011212	humanized-mouse_loop_1731	chr11	59590000	60025000	human_loop_1577	chr19	11420000	11430000	chr19	11840000	11850000	11426548	11426568	TGAGCCACAAGAGGGTGGTG	p	u	11842832	11842852	CTGGCCAGAAGAGGGAGCTG	n	i	mouse_loop_1731	Orthologous	inRE	chr11	59590000	59595000	chr11	60020000	60025000	59590635	59590655	ATGTCCAGTAGAGGTCACAA	p	u	60033269	60033289	TGAGCCACAAGAGGGAGGCA	p	u	human_loop_1577	Orthologous	notinRE
chr19	10410000	10570000	mouse_loop_1726	chr11	61227396	61402952	humanized-mouse_loop_1726	chr11	61240000	61410000	human_loop_1591	chr19	10410000	10420000	chr19	10560000	10570000	10408198	10408218	ATGGCCACTAGGGGTCTCCA	p	i	10561091	10561111	ACAACCATTAGATGTCGCCA	n	u	mouse_loop_1726	Orthologous	notinRE	chr11	61240000	61250000	chr11	61400000	61410000	61245356	61245376	GGGACCTAATGGGGGCTCTG	p	i	61406064	61406084	GTGGCCACGAGGGGTCTCCA	n	u	human_loop_1591	Orthologous	notinRE
chr19	9980000	10280000	mouse_loop_1723	chr11	61558188	61875978	humanized-mouse_loop_1723	chr11	61560000	61880000	human_loop_1592	chr19	9980000	9990000	chr19	10270000	10280000	NA	NA	NA	NA	NA	10273470	10273490	CTGACCACAAGGTGGCGCTG	n	i	mouse_loop_1723	Orthologous	notinRE	chr11	61560000	61565000	chr11	61875000	61880000	61564833	61564853	GTGGCCACAAGATGGCACCA	p	u	61875651	61875671	AAATCCACTAGGGGGCAGTA	n	u	human_loop_1592	Orthologous	notinRE
chr19	9980000	10100000	mouse_loop_1722	chr11	61676825	61875978	humanized-mouse_loop_1722	chr11	61665000	61880000	human_loop_1595	chr19	9980000	9990000	chr19	10090000	10100000	NA	NA	NA	NA	NA	NA	NA	NA	NA	NA	mouse_loop_1722	Orthologous	notinRE	chr11	61665000	61670000	chr11	61875000	61880000	NA	NA	NA	NA	NA	61875651	61875671	AAATCCACTAGGGGGCAGTA	n	u	human_loop_1595	Orthologous	notinRE
chr19	8920000	9190000	mouse_loop_1721	chr11	62157440	62461197	humanized-mouse_loop_1721	chr11	62190000	62470000	human_loop_1599	chr19	8920000	8930000	chr19	9180000	9190000	NA	NA	NA	NA	NA	9184930	9184950	TACACCACAAGAGGGCAGCA	n	u	mouse_loop_1721	Orthologous	notinRE	chr11	62190000	62200000	chr11	62460000	62470000	62192360	62192380	GCGGCCACTAGGGGGCAGCA	p	u	62462342	62462362	GCCACCAGAAGGGGGCAGCA	n	u	human_loop_1599	Orthologous	notinRE
chr4	151350000	151480000	mouse_loop_2423	chr1	6533709	6700180	humanized-mouse_loop_2423	chr1	6540000	6710000	human_loop_16	chr4	151350000	151360000	chr4	151470000	151480000	NA	NA	NA	NA	NA	151470268	151470288	CCTGCCGCCAGAGGGCGCTC	n	i	mouse_loop_2423	Orthologous	notinRE	chr1	6540000	6550000	chr1	6700000	6710000	6546695	6546715	CCCACCGCCAGGGGGCACTC	p	i	6706749	6706769	TCAACCAGAAGATGGGGCTG	n	u	human_loop_16	Orthologous	notinRE
chr4	131830000	131970000	mouse_loop_2371	chr1	28733458	28969917	humanized-mouse_loop_2371	chr1	28735000	28930000	human_loop_160	chr4	131830000	131840000	chr4	131960000	131970000	NA	NA	NA	NA	NA	131967413	131967433	GTCGCCAGAAGAGGGCACTG	p	u	mouse_loop_2371	Orthologous	inRE	chr1	28735000	28740000	chr1	28925000	28930000	28736427	28736447	TTGAACACAAGAGGGCAGTC	p	u	28929528	28929548	CTAGTCAGCAGGTGGCAGCA	n	u	human_loop_160	Orthologous	notinRE
chr19	8640000	8770000	mouse_loop_1720	chr11	62666447	62815849	humanized-mouse_loop_1720	chr11	62675000	62795000	human_loop_1601	chr19	8640000	8650000	chr19	8760000	8770000	8641812	8641832	AGGGCCACCAGGGGTCAGCA	p	u	8757727	8757747	ATTGCCAGCAGGTGGCGCTA	n	i	mouse_loop_1720	Orthologous	notinRE	chr11	62675000	62680000	chr11	62790000	62795000	NA	NA	NA	NA	NA	NA	NA	NA	NA	NA	human_loop_1601	Orthologous	notinRE
chr19	7300000	7430000	mouse_loop_1718	chr11	63600332	63725014	humanized-mouse_loop_1718	chr11	63600000	63715000	human_loop_1605	chr19	7300000	7310000	chr19	7420000	7430000	7309481	7309501	TCTGCCACTTGGTGGCGCCA	p	u	7420051	7420071	TTGGCCACCAGAGGGCAGAT	n	u	mouse_loop_1718	Orthologous	notinRE	chr11	63600000	63605000	chr11	63710000	63715000	NA	NA	NA	NA	NA	63713575	63713595	GGCGCCAGCAGTTGGCCCAG	p	u	human_loop_1605	Orthologous	notinRE
chr19	7130000	7290000	mouse_loop_1717	chr11	63743670	63933706	humanized-mouse_loop_1717	chr11	63765000	63920000	human_loop_1607	chr19	7130000	7140000	chr19	7280000	7290000	NA	NA	NA	NA	NA	NA	NA	NA	NA	NA	mouse_loop_1717	Orthologous	notinRE	chr11	63765000	63770000	chr11	63915000	63920000	63768048	63768068	GAGGCCGGCAGGGGGCGCAC	p	u	NA	NA	NA	NA	NA	human_loop_1607	Orthologous	notinRE
chr19	4630000	4750000	mouse_loop_1715	chr11	66455141	66600085	humanized-mouse_loop_1715	chr11	66460000	66605000	human_loop_1622	chr19	4630000	4640000	chr19	4740000	4750000	NA	NA	NA	NA	NA	4743713	4743733	CTTGTCAGAAGAGGGCGCTA	n	u	mouse_loop_1715	Orthologous	inRE	chr11	66460000	66465000	chr11	66600000	66605000	66462298	66462318	CTTGTCAGCAGAGGGCGCTG	p	u	NA	NA	NA	NA	NA	human_loop_1622	Orthologous	inRE
chr7	151760000	152090000	mouse_loop_2962	chr11	69509172	70056763	humanized-mouse_loop_2962	chr11	69500000	70040000	human_loop_1632	chr7	151760000	151770000	chr7	152080000	152090000	151771730	151771750	GTTGCCAGCAGAGGGCGGCA	p	i	152080327	152080347	TTTGCAAGCAGGGGGCGCTG	n	i	mouse_loop_2962	Orthologous	notinRE	chr11	69500000	69510000	chr11	70030000	70040000	69500796	69500816	ACCGCCACCGGGGGCCGCCA	p	i	NA	NA	NA	NA	NA	human_loop_1632	Orthologous	notinRE
chr7	151400000	151610000	mouse_loop_2960	chr11	70315858	70601849	humanized-mouse_loop_2960	chr11	70315000	70605000	human_loop_1634	chr7	151400000	151410000	chr7	151600000	151610000	151403279	151403299	CTCGCCACTAGATGGCAGGC	p	u	151612055	151612075	AGTGCCACCAGGGGGCGCTA	n	u	mouse_loop_2960	Orthologous	notinRE	chr11	70315000	70320000	chr11	70600000	70605000	70313774	70313794	AGTACCACCGGGGGGCGGCA	p	i	70601797	70601817	GTGGCCACTAGATGGCAGCC	n	u	human_loop_1634	Orthologous	notinRE
chr7	108210000	108520000	mouse_loop_2882	chr11	72438904	72889390	humanized-mouse_loop_2882	chr11	72435000	72890000	human_loop_1641	chr7	108210000	108220000	chr7	108510000	108520000	108210080	108210100	TTGGACCCCAGGTGGCGCTG	p	u	NA	NA	NA	NA	NA	mouse_loop_2882	Orthologous	notinRE	chr11	72435000	72440000	chr11	72885000	72890000	72436434	72436454	ATGGTCACTAGAGGGCGCAA	p	u	72889280	72889300	CTGGGCACCAGGTGGCACTG	n	u	human_loop_1641	Orthologous	notinRE
chr7	108210000	108460000	mouse_loop_2881	chr11	72504069	72889390	humanized-mouse_loop_2881	chr11	72540000	72890000	human_loop_1642	chr7	108210000	108220000	chr7	108450000	108460000	108210080	108210100	TTGGACCCCAGGTGGCGCTG	p	u	108459300	108459320	ACAACCACTAGGGGGCTACA	p	u	mouse_loop_2881	Orthologous	notinRE	chr11	72540000	72550000	chr11	72880000	72890000	72542673	72542693	GCAGCCACCAGGGGTCACCA	p	u	72889280	72889300	CTGGGCACCAGGTGGCACTG	n	u	human_loop_1642	Orthologous	notinRE
chr7	107830000	108040000	mouse_loop_2879	chr11	73057357	73344696	humanized-mouse_loop_2879	chr11	73060000	73375000	human_loop_1648	chr7	107830000	107840000	chr7	108030000	108040000	NA	NA	NA	NA	NA	NA	NA	NA	NA	NA	mouse_loop_2879	Orthologous	notinRE	chr11	73060000	73065000	chr11	73370000	73375000	73062399	73062419	AGGGCCAGTAGAGGGCGACC	p	u	73372152	73372172	GTAGCCACCAGGGGCCGCTA	n	u	human_loop_1648	Orthologous	notinRE
chr7	106760000	107030000	mouse_loop_2876	chr11	74636299	74965735	humanized-mouse_loop_2876	chr11	74640000	74920000	human_loop_1653	chr7	106760000	106770000	chr7	107020000	107030000	106767561	106767581	TCCACCAGCAGATGGCGCCT	p	u	107025060	107025080	GGCACCAGCAGGGGGCACTG	n	u	mouse_loop_2876	Orthologous	notinRE	chr11	74640000	74650000	chr11	74910000	74920000	74640965	74640985	ATATCCAGCAGGGGTCGCTG	p	u	74916160	74916180	TCTGCCTCCAGGGGGCGCCA	n	u	human_loop_1653	Orthologous	notinRE
chr7	106760000	106950000	mouse_loop_2875	chr11	74728362	74965735	humanized-mouse_loop_2875	chr11	74730000	74960000	human_loop_1655	chr7	106760000	106770000	chr7	106940000	106950000	106767561	106767581	TCCACCAGCAGATGGCGCCT	p	u	106946955	106946975	TTAACCACAAGGTGGCAATC	n	u	mouse_loop_2875	Orthologous	notinRE	chr11	74730000	74735000	chr11	74955000	74960000	74734110	74734130	TTGACCACCAGGTGGCAATC	p	u	74959838	74959858	TCGGCCAATAGATGTCGCTG	n	i	human_loop_1655	Orthologous	notinRE
chr4	131520000	131640000	mouse_loop_2368	chr1	29208554	29385201	humanized-mouse_loop_2368	chr1	29205000	29360000	human_loop_167	chr4	131520000	131530000	chr4	131630000	131640000	NA	NA	NA	NA	NA	131635687	131635707	TATAACACTAGGTGGCGCCA	n	u	mouse_loop_2368	Orthologous	notinRE	chr1	29205000	29210000	chr1	29355000	29360000	NA	NA	NA	NA	NA	29360545	29360565	TTCACCAGCAGATGGTGATA	n	u	human_loop_167	Orthologous	notinRE
chr7	104120000	104450000	mouse_loop_2869	chr11	77934602	78273836	humanized-mouse_loop_2869	chr11	77930000	78280000	human_loop_1672	chr7	104120000	104130000	chr7	104440000	104450000	104119088	104119108	TTGGCCACTAGATGGTGCTA	p	u	104446187	104446207	GTGGCCACCAGGTGGTAGTA	n	u	mouse_loop_2869	Orthologous	notinRE	chr11	77930000	77935000	chr11	78275000	78280000	77939606	77939626	GTGGCCACCAGATGGTGTTA	p	u	78275645	78275665	TTGGCCACTAGGTGGTGGTA	n	u	human_loop_1672	Orthologous	notinRE
chr7	104120000	104240000	mouse_loop_2868	chr11	78109514	78273836	humanized-mouse_loop_2868	chr11	78130000	78275000	human_loop_1673	chr7	104120000	104130000	chr7	104230000	104240000	104119088	104119108	TTGGCCACTAGATGGTGCTA	p	u	104227746	104227766	ATTTCCAATAGATGGCGCCC	p	u	mouse_loop_2868	Orthologous	notinRE	chr11	78130000	78135000	chr11	78270000	78275000	NA	NA	NA	NA	NA	78275645	78275665	TTGGCCACTAGGTGGTGGTA	n	u	human_loop_1673	Orthologous	notinRE
chr7	99760000	100010000	mouse_loop_2865	chr11	82641225	82945859	humanized-mouse_loop_2865	chr11	82610000	82965000	human_loop_1679	chr7	99760000	99770000	chr7	100000000	100010000	NA	NA	NA	NA	NA	NA	NA	NA	NA	NA	mouse_loop_2865	Orthologous	notinRE	chr11	82610000	82615000	chr11	82960000	82965000	82617397	82617417	TGATCCACTAGAGGGCAGTA	p	u	82961219	82961239	CTGACCAGAAGGTGGCAGGA	n	u	human_loop_1679	Orthologous	notinRE
chr7	99240000	99710000	mouse_loop_2864	chr11	82997056	83541832	humanized-mouse_loop_2864	chr11	83000000	83530000	human_loop_1682	chr7	99240000	99250000	chr7	99700000	99710000	99251577	99251597	ACATCCACACGATGGCAGCA	p	i	99699647	99699667	CTTGGCACTAGGGGGCGTAT	n	u	mouse_loop_2864	Orthologous	notinRE	chr11	83000000	83005000	chr11	83525000	83530000	83004177	83004197	CTTGCCACTAGGGGGAGGAT	p	i	NA	NA	NA	NA	NA	human_loop_1682	Orthologous	notinRE
chr4	130510000	131400000	mouse_loop_2365	chr1	29556827	31187377	humanized-mouse_loop_2365	chr1	29555000	31185000	human_loop_169	chr4	130510000	130520000	chr4	131390000	131400000	NA	NA	NA	NA	NA	131394264	131394284	ACCACCAGCAGGGGACGCCT	n	u	mouse_loop_2365	Orthologous	notinRE	chr1	29555000	29560000	chr1	31180000	31185000	29562939	29562959	GTGGCCAGCAGGGAGCGCCG	p	i	31181129	31181149	CTGGCCACAGGATGGCACCA	n	u	human_loop_169	Orthologous	notinRE
chr7	96660000	97000000	mouse_loop_2861	chr11	86152684	86518039	humanized-mouse_loop_2861	chr11	86165000	86530000	human_loop_1691	chr7	96660000	96670000	chr7	96990000	97000000	NA	NA	NA	NA	NA	96990553	96990573	TGCGCCAGTAGATGGCGCCA	n	i	mouse_loop_2861	Orthologous	notinRE	chr11	86165000	86170000	chr11	86525000	86530000	86167315	86167335	TTTGCCACCAGATGGCGCCA	p	u	86529700	86529720	TAAACCACTAGGGGGCAATC	n	u	human_loop_1691	Orthologous	notinRE
chr9	15490000	15680000	mouse_loop_3113	chr11	92701736	92958825	humanized-mouse_loop_3113	chr11	92670000	92965000	human_loop_1699	chr9	15490000	15500000	chr9	15670000	15680000	NA	NA	NA	NA	NA	NA	NA	NA	NA	NA	mouse_loop_3113	Orthologous	notinRE	chr11	92670000	92675000	chr11	92960000	92965000	NA	NA	NA	NA	NA	NA	NA	NA	NA	NA	human_loop_1699	Orthologous	notinRE
chr9	15300000	15490000	mouse_loop_3111	chr11	92958825	93274260	humanized-mouse_loop_3111	chr11	92970000	93280000	human_loop_1702	chr9	15300000	15310000	chr9	15480000	15490000	NA	NA	NA	NA	NA	NA	NA	NA	NA	NA	mouse_loop_3111	Orthologous	notinRE	chr11	92970000	92975000	chr11	93275000	93280000	NA	NA	NA	NA	NA	93276579	93276599	CCCGGCGGCAGAGGGCGCCT	n	u	human_loop_1702	Orthologous	notinRE
chr9	14580000	14820000	mouse_loop_3108	chr11	93905291	94236479	humanized-mouse_loop_3108	chr11	93905000	94235000	human_loop_1705	chr9	14580000	14590000	chr9	14810000	14820000	NA	NA	NA	NA	NA	14820175	14820195	GATACCAGCAGAGGGCGCTC	n	u	mouse_loop_3108	Orthologous	notinRE	chr11	93905000	93910000	chr11	94230000	94235000	93905032	93905052	GCACCCAGTAGGTGGCGCTC	p	u	94238040	94238060	ATGACCACTAGATGGAGACA	n	u	human_loop_1705	Orthologous	notinRE
chr9	14320000	14510000	mouse_loop_3107	chr11	94350577	94661635	humanized-mouse_loop_3107	chr11	94355000	94635000	human_loop_1709	chr9	14320000	14330000	chr9	14500000	14510000	NA	NA	NA	NA	NA	14503618	14503638	AGATCCACCAGAGGGCGCAT	n	i	mouse_loop_3107	Orthologous	notinRE	chr11	94355000	94360000	chr11	94630000	94635000	94356467	94356487	TAACCCACCAGAGGGCACAC	p	u	94630617	94630637	TGGGCCACTAGAGGGGGCTT	n	u	human_loop_1709	Orthologous	notinRE
chr9	13690000	14160000	mouse_loop_3105	chr11	94864032	95440578	humanized-mouse_loop_3105	chr11	94890000	95440000	human_loop_1714	chr9	13690000	13700000	chr9	14150000	14160000	13694273	13694293	GTGAGCAGTAGGTGGCGCTC	p	u	NA	NA	NA	NA	NA	mouse_loop_3105	Orthologous	notinRE	chr11	94890000	94895000	chr11	95435000	95440000	NA	NA	NA	NA	NA	95438878	95438898	AGAAACAGTAGGGGGCGCTC	n	u	human_loop_1714	Orthologous	notinRE
chr9	7710000	7900000	mouse_loop_3103	chr11	102158633	102381004	humanized-mouse_loop_3103	chr11	102160000	102370000	human_loop_1727	chr9	7710000	7720000	chr9	7890000	7900000	7714229	7714249	ATAGCCACACGGGGTCACCC	p	u	7897734	7897754	ATCGCCACTAGATGGCAGTG	n	u	mouse_loop_3103	Orthologous	notinRE	chr11	102160000	102165000	chr11	102365000	102370000	NA	NA	NA	NA	NA	102366318	102366338	ATCGCCACATGAGGGCACCC	n	u	human_loop_1727	Orthologous	inRE
chr4	130340000	130510000	mouse_loop_2363	chr1	31187593	31402475	humanized-mouse_loop_2363	chr1	31190000	31390000	human_loop_173	chr4	130340000	130350000	chr4	130500000	130510000	130346280	130346300	ACAAGCAGCAGGTGGCGCTC	p	u	NA	NA	NA	NA	NA	mouse_loop_2363	Orthologous	notinRE	chr1	31190000	31195000	chr1	31385000	31390000	31192236	31192256	TTGGCCACCAGATGGCAGCC	p	u	31384386	31384406	AAGAGCAGCAGGTGGCGCTC	n	u	human_loop_173	Orthologous	notinRE
chr9	51980000	52100000	mouse_loop_3177	chr11	109814810	109959929	humanized-mouse_loop_3177	chr11	109820000	109955000	human_loop_1752	chr9	51980000	51990000	chr9	52090000	52100000	NA	NA	NA	NA	NA	52095653	52095673	CTGACCACTAGATGGCACTG	n	u	mouse_loop_3177	Orthologous	notinRE	chr11	109820000	109825000	chr11	109950000	109955000	NA	NA	NA	NA	NA	NA	NA	NA	NA	NA	human_loop_1752	Orthologous	notinRE
chr9	51780000	52100000	mouse_loop_3173	chr11	109814810	110250760	humanized-mouse_loop_3173	chr11	109825000	110245000	human_loop_1754	chr9	51780000	51790000	chr9	52090000	52100000	NA	NA	NA	NA	NA	52095653	52095673	CTGACCACTAGATGGCACTG	n	u	mouse_loop_3173	Orthologous	notinRE	chr11	109825000	109830000	chr11	110240000	110245000	NA	NA	NA	NA	NA	110247610	110247630	TTGTCCAGTAGATGGAGCCC	n	u	human_loop_1754	Orthologous	notinRE
chr9	51790000	51910000	mouse_loop_3174	chr11	110068337	110244574	humanized-mouse_loop_3174	chr11	110070000	110250000	human_loop_1756	chr9	51790000	51800000	chr9	51900000	51910000	NA	NA	NA	NA	NA	51906927	51906947	CTGACCAGCAGGTGGCGCTA	n	u	mouse_loop_3174	Orthologous	notinRE	chr11	110070000	110075000	chr11	110245000	110250000	110072232	110072252	TTTGCCACCAGGTGGCGGCA	p	u	110247610	110247630	TTGTCCAGTAGATGGAGCCC	n	u	human_loop_1756	Orthologous	notinRE
chr9	50970000	51110000	mouse_loop_3172	chr11	111144154	111317488	humanized-mouse_loop_3172	chr11	111155000	111295000	human_loop_1761	chr9	50970000	50980000	chr9	51100000	51110000	50970016	50970036	CTTGCCAGTAGGTGGCACTG	p	u	51101010	51101030	CTGACCACAAGGGGGCAGCA	n	u	mouse_loop_3172	Orthologous	notinRE	chr11	111155000	111160000	chr11	111290000	111295000	111154152	111154172	GAGGCCACAAGAGGGCAGCA	p	u	NA	NA	NA	NA	NA	human_loop_1761	Orthologous	notinRE
chr9	50650000	50820000	mouse_loop_3171	chr11	111470414	111658738	humanized-mouse_loop_3171	chr11	111470000	111650000	human_loop_1764	chr9	50650000	50660000	chr9	50810000	50820000	50657530	50657550	GTGTCCAGCAGAGGGCGCCC	p	u	NA	NA	NA	NA	NA	mouse_loop_3171	Orthologous	notinRE	chr11	111470000	111475000	chr11	111645000	111650000	NA	NA	NA	NA	NA	111648187	111648207	ATGTCCAGCAGAGGGCATCC	n	u	human_loop_1764	Orthologous	notinRE
chr9	50260000	50410000	mouse_loop_3169	chr11	111958393	112151422	humanized-mouse_loop_3169	chr11	111980000	112160000	human_loop_1769	chr9	50260000	50270000	chr9	50400000	50410000	NA	NA	NA	NA	NA	50401850	50401870	GAGACCAGAAGAGGGCACCA	n	u	mouse_loop_3169	Orthologous	inRE	chr11	111980000	111990000	chr11	112150000	112160000	111984330	111984350	CTTTCCACTAGGGGGAGCAG	p	u	NA	NA	NA	NA	NA	human_loop_1769	Orthologous	notinRE
chr9	49300000	50250000	mouse_loop_3168	chr11	112156807	113160373	humanized-mouse_loop_3168	chr11	112155000	113160000	human_loop_1773	chr9	49300000	49310000	chr9	50240000	50250000	NA	NA	NA	NA	NA	50246380	50246400	GCAACCGACAGGTGGCAGCA	n	i	mouse_loop_3168	Orthologous	notinRE	chr11	112155000	112160000	chr11	113155000	113160000	NA	NA	NA	NA	NA	113160485	113160505	ACGGCCACTTGGTGGCAGTC	n	u	human_loop_1773	Orthologous	notinRE
chr9	49050000	49300000	mouse_loop_3167	chr11	113166790	113408241	humanized-mouse_loop_3167	chr11	113180000	113405000	human_loop_1776	chr9	49050000	49060000	chr9	49290000	49300000	49055123	49055143	GTGAGCTCCAGGGGGCGCCA	p	u	NA	NA	NA	NA	NA	mouse_loop_3167	Orthologous	notinRE	chr11	113180000	113185000	chr11	113400000	113405000	113176606	113176626	TCTGCCACACGGTGGCAGTG	p	u	113403612	113403632	GTGACCTCCAGAGGGCGCCA	n	u	human_loop_1776	Orthologous	notinRE
chr9	48880000	49300000	mouse_loop_3166	chr11	113166790	113610741	humanized-mouse_loop_3166	chr11	113180000	113655000	human_loop_1777	chr9	48880000	48890000	chr9	49290000	49300000	48889846	48889866	AGACCCTCCAGATGGCGCTG	p	u	NA	NA	NA	NA	NA	mouse_loop_3166	Orthologous	notinRE	chr11	113180000	113185000	chr11	113650000	113655000	113176606	113176626	TCTGCCACACGGTGGCAGTG	p	u	113644825	113644845	CACAACTCTAGAGGGCGCCA	n	i	human_loop_1777	Orthologous	notinRE
chr9	48450000	48790000	mouse_loop_3164	chr11	113762750	114139210	humanized-mouse_loop_3164	chr11	113765000	114135000	human_loop_1779	chr9	48450000	48460000	chr9	48780000	48790000	48454487	48454507	CTAGCCACTAGGTGGAGACA	p	i	48780831	48780851	GCCACCACTAGGTGTCACTC	n	u	mouse_loop_3164	Orthologous	notinRE	chr11	113765000	113770000	chr11	114130000	114135000	113767200	113767220	GCCACCACAAGGTGGTGCTC	p	u	114131926	114131946	GTGCCCACTAGGTGGAGACA	n	i	human_loop_1779	Orthologous	notinRE
chr9	48460000	48670000	mouse_loop_3165	chr11	113905515	114126600	humanized-mouse_loop_3165	chr11	113860000	114135000	human_loop_1780	chr9	48460000	48470000	chr9	48660000	48670000	48454487	48454507	CTAGCCACTAGGTGGAGACA	p	i	NA	NA	NA	NA	NA	mouse_loop_3165	Orthologous	notinRE	chr11	113860000	113865000	chr11	114130000	114135000	113865250	113865270	GTTTCCACAAGGTGGCAGCA	p	u	114131926	114131946	GTGCCCACTAGGTGGAGACA	n	i	human_loop_1780	Orthologous	notinRE
chr9	45810000	45990000	mouse_loop_3161	chr11	116763014	116977067	humanized-mouse_loop_3161	chr11	116795000	116970000	human_loop_1791	chr9	45810000	45820000	chr9	45980000	45990000	45811962	45811982	CCCACCAGCAGGTGTCGCTG	p	u	NA	NA	NA	NA	NA	mouse_loop_3161	Orthologous	notinRE	chr11	116795000	116800000	chr11	116965000	116970000	NA	NA	NA	NA	NA	116976871	116976891	TCAACCAGAAGGTGTCTCTG	n	u	human_loop_1791	Orthologous	notinRE
chr9	45220000	45570000	mouse_loop_3159	chr11	117293107	117688658	humanized-mouse_loop_3159	chr11	117290000	117680000	human_loop_1794	chr9	45220000	45230000	chr9	45560000	45570000	45220026	45220046	ATTACTACCAGAGGGAGCCC	p	i	45562953	45562973	ATGACCTGCAGATGGTGCTC	n	u	mouse_loop_3159	Orthologous	notinRE	chr11	117290000	117300000	chr11	117670000	117680000	117297094	117297114	GCGACCTGCAGATGGCGTGC	p	u	117680192	117680212	TGTGGCACTAGGGGGAGGCA	n	i	human_loop_1794	Orthologous	notinRE
chr9	45030000	45200000	mouse_loop_3157	chr11	117711460	117926268	humanized-mouse_loop_3157	chr11	117690000	117920000	human_loop_1798	chr9	45030000	45040000	chr9	45190000	45200000	45029828	45029848	TCTGCCACTAGGGGGCGCAC	p	u	45196861	45196881	TCAGACACCAGGGGGCAGCA	n	u	mouse_loop_3157	Orthologous	notinRE	chr11	117690000	117695000	chr11	117915000	117920000	NA	NA	NA	NA	NA	117924288	117924308	TCAGCCACCAGAGGGCGCTC	n	u	human_loop_1798	Orthologous	notinRE
chr4	129630000	129770000	mouse_loop_2362	chr1	32124539	32261088	humanized-mouse_loop_2362	chr1	32120000	32270000	human_loop_180	chr4	129630000	129640000	chr4	129760000	129770000	129636898	129636918	GCCGACAGCAGAGGGGGCCC	p	u	129764773	129764793	TTGACCAGGAGGGGTCAGCA	n	u	mouse_loop_2362	Orthologous	notinRE	chr1	32120000	32130000	chr1	32260000	32270000	32129611	32129631	GCCACCAGGAGGGGTCAGCA	p	u	NA	NA	NA	NA	NA	human_loop_180	Orthologous	notinRE
chr9	44830000	44950000	mouse_loop_3156	chr11	118019879	118150863	humanized-mouse_loop_3156	chr11	118065000	118165000	human_loop_1800	chr9	44830000	44840000	chr9	44940000	44950000	44831066	44831086	AGGTCCACCAGAGGGAGCTC	p	u	44942210	44942230	GTGGCCAGCAGAGGCCGCCA	n	u	mouse_loop_3156	Orthologous	notinRE	chr11	118065000	118070000	chr11	118160000	118165000	118069172	118069192	GAAACCAGCAGGGGGCAGCA	p	u	118161830	118161850	ATGAACAGAAGGAGGCAGCA	n	i	human_loop_1800	Orthologous	notinRE
chr9	42940000	43090000	mouse_loop_3153	chr11	120045446	120182479	humanized-mouse_loop_3153	chr11	120040000	120180000	human_loop_1808	chr9	42940000	42950000	chr9	43080000	43090000	42950102	42950122	TGAACCACTAGGTGGCGCTC	p	u	43092794	43092814	TGTACCAGCAGGTTGTGCCA	p	u	mouse_loop_3153	Orthologous	inRE	chr11	120040000	120045000	chr11	120175000	120180000	120040174	120040194	GCGGGCTGCAGAGGGCAGCG	p	i	NA	NA	NA	NA	NA	human_loop_1808	Orthologous	notinRE
chr9	42590000	42750000	mouse_loop_3150	chr11	120385712	120561241	humanized-mouse_loop_3150	chr11	120380000	120560000	human_loop_1810	chr9	42590000	42600000	chr9	42740000	42750000	42596736	42596756	GTCCCCGACAGATGGCAGCA	p	u	42752592	42752612	CGAGCCGGGAGCGGGCAGCG	p	u	mouse_loop_3150	Orthologous	notinRE	chr11	120380000	120385000	chr11	120555000	120560000	NA	NA	NA	NA	NA	120555796	120555816	CTCACCGACAGATGGCAGCA	n	u	human_loop_1810	Orthologous	notinRE
chr9	41800000	42060000	mouse_loop_3149	chr11	121183829	121475499	humanized-mouse_loop_3149	chr11	121185000	121465000	human_loop_1813	chr9	41800000	41810000	chr9	42050000	42060000	41808013	41808033	TCAGCCACTAGATGGCAGTG	p	u	42048991	42049011	TGAGACTGTAGGTGGCGCAG	n	u	mouse_loop_3149	Orthologous	notinRE	chr11	121185000	121190000	chr11	121460000	121465000	NA	NA	NA	NA	NA	121462299	121462319	TTAGCCACTAGATGGCAGTG	n	u	human_loop_1813	Orthologous	notinRE
chr9	41030000	41760000	mouse_loop_3148	chr11	121525732	122385315	humanized-mouse_loop_3148	chr11	121520000	122380000	human_loop_1815	chr9	41030000	41040000	chr9	41750000	41760000	41036952	41036972	TCTGCCACTGGAGGTCACTG	p	u	NA	NA	NA	NA	NA	mouse_loop_3148	Orthologous	notinRE	chr11	121520000	121525000	chr11	122375000	122380000	121526351	121526371	AGGCTCAGCAGATGGTGCTG	p	i	122376639	122376659	TCAGCCACTGGAGGTCACTG	n	u	human_loop_1815	Orthologous	notinRE
chr9	41030000	41270000	mouse_loop_3147	chr11	122086304	122385315	humanized-mouse_loop_3147	chr11	122085000	122380000	human_loop_1816	chr9	41030000	41040000	chr9	41260000	41270000	41036952	41036972	TCTGCCACTGGAGGTCACTG	p	u	41269994	41270014	CCTGACAGCAGGTGGCGCAG	n	u	mouse_loop_3147	Orthologous	notinRE	chr11	122085000	122090000	chr11	122375000	122380000	122086292	122086312	GGTGACAGCAGGTGGCGCAG	p	u	122376639	122376659	TCAGCCACTGGAGGTCACTG	n	u	human_loop_1816	Orthologous	notinRE
chr9	40850000	40980000	mouse_loop_3146	chr11	122511781	122655430	humanized-mouse_loop_3146	chr11	122500000	122630000	human_loop_1818	chr9	40850000	40860000	chr9	40970000	40980000	40852888	40852908	ATAACCACCAGGGGGCACCA	p	u	NA	NA	NA	NA	NA	mouse_loop_3146	Orthologous	notinRE	chr11	122500000	122510000	chr11	122620000	122630000	122499776	122499796	TCCTCCAGGAGGGCGAACCC	p	i	122625431	122625451	CTGTCCACCAGAGGGAGGAA	n	i	human_loop_1818	Orthologous	notinRE
chr4	129460000	129600000	mouse_loop_2361	chr1	32297539	32443749	humanized-mouse_loop_2361	chr1	32280000	32430000	human_loop_182	chr4	129460000	129470000	chr4	129590000	129600000	129462585	129462605	ATTCCCACTAGAGGGCACTG	p	u	129605863	129605883	TTGTCCAGCAGGAGGCGCTC	n	u	mouse_loop_2361	Orthologous	notinRE	chr1	32280000	32285000	chr1	32425000	32430000	32281717	32281737	TGCCCCGGCAGAGGGCGCCC	p	u	NA	NA	NA	NA	NA	human_loop_182	Orthologous	notinRE
chr9	40430000	40560000	mouse_loop_3144	chr11	122981525	123124551	humanized-mouse_loop_3144	chr11	122980000	123120000	human_loop_1822	chr9	40430000	40440000	chr9	40550000	40560000	40436337	40436357	ACTGGCTCCAGATGGCACAG	n	u	40558515	40558535	TAATCCACAAGGGGGCAGAA	n	u	mouse_loop_3144	Orthologous	notinRE	chr11	122980000	122985000	chr11	123115000	123120000	122982276	122982296	TAATCCACAAGGGGGCAGAA	p	u	123118093	123118113	CTGCCCACAAGGGGGCGGTA	n	u	human_loop_1822	Orthologous	notinRE
chr9	37260000	37430000	mouse_loop_3142	chr11	124531157	124718347	humanized-mouse_loop_3142	chr11	124540000	124710000	human_loop_1833	chr9	37260000	37270000	chr9	37420000	37430000	37270469	37270489	CTTACCACCAGGTGGCAGGC	p	u	37424583	37424603	TAATCCAGCAGGTGGCAGAA	n	u	mouse_loop_3142	Orthologous	notinRE	chr11	124540000	124545000	chr11	124705000	124710000	124539200	124539220	TAATCCAGCAGGTGGCAGAA	p	u	124707047	124707067	CTCACCACCAGGTGGCAGAC	n	i	human_loop_1833	Orthologous	notinRE
chr9	35090000	35350000	mouse_loop_3141	chr11	125792624	126064428	humanized-mouse_loop_3141	chr11	125790000	126065000	human_loop_1838	chr9	35090000	35100000	chr9	35340000	35350000	35090206	35090226	ACTGCCACCAGATGGCAGTA	p	u	NA	NA	NA	NA	NA	mouse_loop_3141	Orthologous	notinRE	chr11	125790000	125795000	chr11	126060000	126065000	125793102	125793122	TGTGTCACAAGAGGGCGGTA	p	u	126064200	126064220	GTTGCCACCGGATGGCAGCA	n	u	human_loop_1838	Orthologous	notinRE
chr9	34300000	34560000	mouse_loop_3140	chr11	126587091	126867185	humanized-mouse_loop_3140	chr11	126585000	126865000	human_loop_1843	chr9	34300000	34310000	chr9	34550000	34560000	34306452	34306472	GTAACCTGCAGAGGGATGGG	p	u	34560560	34560580	CCGACCACCAGGGGGAGCTA	n	u	mouse_loop_3140	Orthologous	notinRE	chr11	126585000	126590000	chr11	126860000	126865000	126586526	126586546	CCAAACACCAGGGGGAGCTA	p	u	126860443	126860463	TCAGCCTGATGGTGGCAGCA	n	u	human_loop_1843	Orthologous	notinRE
chr9	32390000	33060000	mouse_loop_3138	chr11	127901246	128515959	humanized-mouse_loop_3138	chr11	127900000	128510000	human_loop_1846	chr9	32390000	32400000	chr9	33050000	33060000	NA	NA	NA	NA	NA	33054721	33054741	GTGGCCACCAGATGGCAGCA	n	u	mouse_loop_3138	Orthologous	notinRE	chr11	127900000	127910000	chr11	128500000	128510000	127901615	127901635	AGGGGCACTAGATGGCAGCA	p	u	NA	NA	NA	NA	NA	human_loop_1846	Orthologous	notinRE
chr9	32390000	32910000	mouse_loop_3137	chr11	128022448	128515959	humanized-mouse_loop_3137	chr11	128040000	128505000	human_loop_1847	chr9	32390000	32400000	chr9	32900000	32910000	NA	NA	NA	NA	NA	NA	NA	NA	NA	NA	mouse_loop_3137	Orthologous	notinRE	chr11	128040000	128045000	chr11	128500000	128505000	128042377	128042397	TGGGCCAAAAGGTGGCGCTG	p	u	NA	NA	NA	NA	NA	human_loop_1847	Orthologous	notinRE
chr4	128650000	128770000	mouse_loop_2358	chr1	33393913	33527252	humanized-mouse_loop_2358	chr1	33390000	33550000	human_loop_185	chr4	128650000	128660000	chr4	128760000	128770000	128648525	128648545	TGCGGCACAAGGGGGCGCTA	p	u	NA	NA	NA	NA	NA	mouse_loop_2358	Orthologous	notinRE	chr1	33390000	33400000	chr1	33540000	33550000	33399190	33399210	TTCGCCTCTAGGTGGTGATG	p	u	33552131	33552151	ACGACCAGAAGAGGGCAGCC	n	u	human_loop_185	Orthologous	notinRE
chr9	32200000	32750000	mouse_loop_3134	chr11	128156186	128714076	humanized-mouse_loop_3134	chr11	128150000	128710000	human_loop_1850	chr9	32200000	32210000	chr9	32740000	32750000	32213071	32213091	ATGGCCAGCAGGTGGTGCTA	p	u	NA	NA	NA	NA	NA	mouse_loop_3134	Orthologous	notinRE	chr11	128150000	128160000	chr11	128700000	128710000	NA	NA	NA	NA	NA	128701239	128701259	TTGGCCAGCAGGTGGCGCCA	n	u	human_loop_1850	Orthologous	notinRE
chr9	32390000	32750000	mouse_loop_3136	chr11	128156186	128515959	humanized-mouse_loop_3136	chr11	128160000	128500000	human_loop_1852	chr9	32390000	32400000	chr9	32740000	32750000	NA	NA	NA	NA	NA	NA	NA	NA	NA	NA	mouse_loop_3136	Orthologous	notinRE	chr11	128160000	128165000	chr11	128495000	128500000	NA	NA	NA	NA	NA	NA	NA	NA	NA	NA	human_loop_1852	Orthologous	notinRE
chr9	31370000	31740000	mouse_loop_3132	chr11	129231168	129618708	humanized-mouse_loop_3132	chr11	129235000	129570000	human_loop_1862	chr9	31370000	31380000	chr9	31730000	31740000	31367240	31367260	ATGACCACCAGGGGGTGCTT	p	u	31733625	31733645	CCTGCCAATAGAGGGAGCCG	n	u	mouse_loop_3132	Orthologous	notinRE	chr11	129235000	129240000	chr11	129565000	129570000	129234218	129234238	CTGTCCGGTAGAGGGCAGTA	p	u	129566128	129566148	CTGACCACAAGGGGGCCTGC	n	i	human_loop_1862	Orthologous	notinRE
chr9	30950000	31160000	mouse_loop_3131	chr11	129792248	130018629	humanized-mouse_loop_3131	chr11	129790000	130005000	human_loop_1863	chr9	30950000	30960000	chr9	31150000	31160000	30958845	30958865	TTTACCACAAGGTGGCAGTA	p	u	31156623	31156643	TGTGACGCTAGAGGGAGCCC	n	u	mouse_loop_3131	Orthologous	notinRE	chr11	129790000	129795000	chr11	130000000	130005000	129793366	129793386	GTCAACGCTAGAGGGAGCCA	p	u	130002319	130002339	TTTTCCTAAAGAGGGTGCTG	n	u	human_loop_1863	Orthologous	notinRE
chr9	30750000	30900000	mouse_loop_3130	chr11	130078295	130298637	humanized-mouse_loop_3130	chr11	130075000	130300000	human_loop_1864	chr9	30750000	30760000	chr9	30890000	30900000	NA	NA	NA	NA	NA	NA	NA	NA	NA	NA	mouse_loop_3130	Orthologous	notinRE	chr11	130075000	130080000	chr11	130295000	130300000	130083137	130083157	ACGGCCACACGGTGGCGATG	p	u	130301210	130301230	CCAGTCAGCAGGTGGTGGTG	n	i	human_loop_1864	Orthologous	inRE
chr9	30280000	30900000	mouse_loop_3129	chr11	130078295	130740497	humanized-mouse_loop_3129	chr11	130080000	130735000	human_loop_1865	chr9	30280000	30290000	chr9	30890000	30900000	30288266	30288286	AAGACCAGAAGGTGGCGCTG	p	u	NA	NA	NA	NA	NA	mouse_loop_3129	Orthologous	notinRE	chr11	130080000	130085000	chr11	130730000	130735000	130083137	130083157	ACGGCCACACGGTGGCGATG	p	u	130732002	130732022	GAGGCCGGAAGGTGGCGCTG	n	u	human_loop_1865	Orthologous	notinRE
chr9	30280000	30750000	mouse_loop_3128	chr11	130298637	130740497	humanized-mouse_loop_3128	chr11	130305000	130735000	human_loop_1866	chr9	30280000	30290000	chr9	30740000	30750000	30288266	30288286	AAGACCAGAAGGTGGCGCTG	p	u	NA	NA	NA	NA	NA	mouse_loop_3128	Orthologous	notinRE	chr11	130305000	130310000	chr11	130730000	130735000	NA	NA	NA	NA	NA	130732002	130732022	GAGGCCGGAAGGTGGCGCTG	n	u	human_loop_1866	Orthologous	notinRE
chr6	119980000	120140000	mouse_loop_2738	chr12	684115	868346	humanized-mouse_loop_2738	chr12	680000	865000	human_loop_1883	chr6	119980000	119990000	chr6	120130000	120140000	NA	NA	NA	NA	NA	NA	NA	NA	NA	NA	mouse_loop_2738	Orthologous	notinRE	chr12	680000	685000	chr12	860000	865000	NA	NA	NA	NA	NA	860589	860609	ACGAGCACCAGGGTGCACCA	n	i	human_loop_1883	Orthologous	notinRE
chr6	119740000	120150000	mouse_loop_2736	chr12	673877	1204189	humanized-mouse_loop_2736	chr12	680000	1210000	human_loop_1884	chr6	119740000	119750000	chr6	120140000	120150000	NA	NA	NA	NA	NA	NA	NA	NA	NA	NA	mouse_loop_2736	Orthologous	notinRE	chr12	680000	690000	chr12	1200000	1210000	NA	NA	NA	NA	NA	NA	NA	NA	NA	NA	human_loop_1884	Orthologous	notinRE
chr6	119860000	120150000	mouse_loop_2737	chr12	673877	1044451	humanized-mouse_loop_2737	chr12	685000	1060000	human_loop_1885	chr6	119860000	119870000	chr6	120140000	120150000	NA	NA	NA	NA	NA	NA	NA	NA	NA	NA	mouse_loop_2737	Orthologous	notinRE	chr12	685000	690000	chr12	1055000	1060000	NA	NA	NA	NA	NA	1059127	1059147	AGGCCCACCAGGGGGCAGCA	n	u	human_loop_1885	Orthologous	notinRE
chr6	119170000	119390000	mouse_loop_2734	chr12	1749453	2055472	humanized-mouse_loop_2734	chr12	1755000	2050000	human_loop_1889	chr6	119170000	119180000	chr6	119380000	119390000	119170483	119170503	ATAACCACCAGGGGGCAATA	p	u	NA	NA	NA	NA	NA	mouse_loop_2734	Orthologous	notinRE	chr12	1755000	1760000	chr12	2045000	2050000	NA	NA	NA	NA	NA	2049345	2049365	CCGACCACCAGGTGGCAGTG	n	u	human_loop_1889	Orthologous	notinRE
chr6	119170000	119300000	mouse_loop_2733	chr12	1904285	2055472	humanized-mouse_loop_2733	chr12	1900000	2050000	human_loop_1892	chr6	119170000	119180000	chr6	119290000	119300000	119170483	119170503	ATAACCACCAGGGGGCAATA	p	u	119298444	119298464	TTGGCCACAAGATGGCACCA	n	u	mouse_loop_2733	Orthologous	notinRE	chr12	1900000	1905000	chr12	2045000	2050000	NA	NA	NA	NA	NA	2049345	2049365	CCGACCACCAGGTGGCAGTG	n	u	human_loop_1892	Orthologous	notinRE
chr6	127090000	127310000	mouse_loop_2750	chr12	4104608	4397114	humanized-mouse_loop_2750	chr12	4100000	4390000	human_loop_1901	chr6	127090000	127100000	chr6	127300000	127310000	127097884	127097904	TCTGCCACTAGGTGGCAGCA	p	i	127309489	127309509	GCTACCAGCAGAGGGCAGTG	n	u	mouse_loop_2750	Orthologous	notinRE	chr12	4100000	4105000	chr12	4385000	4390000	4105145	4105165	GTTGCCAGTAGAGGGCAGTG	p	u	NA	NA	NA	NA	NA	human_loop_1901	Orthologous	notinRE
chr6	125100000	125230000	mouse_loop_2747	chr12	6529595	6659395	humanized-mouse_loop_2747	chr12	6535000	6645000	human_loop_1912	chr6	125100000	125110000	chr6	125220000	125230000	125112165	125112185	CTAGCCACCAGAGGGCACCA	p	u	125221805	125221825	TCCGCCACAAGAGGGCACCC	n	i	mouse_loop_2747	Orthologous	notinRE	chr12	6535000	6540000	chr12	6640000	6645000	6532875	6532895	TCTGCCACAAGAGGGCACCC	p	i	6647208	6647228	CCAGCCACCAGAGGGCGCCA	n	u	human_loop_1912	Orthologous	notinRE
chr6	133900000	134360000	mouse_loop_2755	chr12	11732223	12223324	humanized-mouse_loop_2755	chr12	11730000	12190000	human_loop_1944	chr6	133900000	133910000	chr6	134350000	134360000	133910894	133910914	ATGCCCAGTAGGTGGCAGCA	p	u	134353131	134353151	GTGCCCAGTAGGTGGCGCTG	n	u	mouse_loop_2755	Orthologous	inRE	chr12	11730000	11735000	chr12	12185000	12190000	11734285	11734305	ATGCCCAGCAGGTGGCAGCA	p	i	12186450	12186470	GTGGTCACCAGGTGGCGCTA	n	i	human_loop_1944	Orthologous	notinRE
chr6	134370000	134570000	mouse_loop_2756	chr12	12229026	12491657	humanized-mouse_loop_2756	chr12	12235000	12490000	human_loop_1949	chr6	134370000	134380000	chr6	134560000	134570000	134375328	134375348	TTAGTCAGCAGATGGCAGTA	p	u	NA	NA	NA	NA	NA	mouse_loop_2756	Orthologous	notinRE	chr12	12235000	12240000	chr12	12485000	12490000	12234860	12234880	TTAGTCAAGAGGTGGCAGTA	p	u	NA	NA	NA	NA	NA	human_loop_1949	Orthologous	notinRE
chr6	136370000	136510000	mouse_loop_2760	chr12	14390705	14578459	humanized-mouse_loop_2760	chr12	14390000	14610000	human_loop_1964	chr6	136370000	136380000	chr6	136500000	136510000	136371066	136371086	CCATCCAGAAGGTGGCAGCA	p	i	136504355	136504375	ATCCCCACCAGGGGGCACAC	n	u	mouse_loop_2760	Orthologous	notinRE	chr12	14390000	14400000	chr12	14600000	14610000	14391312	14391332	GCATCCAGGAGATGGCAGCA	p	i	14607245	14607265	ACAGACAGCAGGGGAAGCAC	n	u	human_loop_1964	Orthologous	notinRE
chr6	136800000	136940000	mouse_loop_2762	chr12	14986782	15161619	humanized-mouse_loop_2762	chr12	14995000	15150000	human_loop_1971	chr6	136800000	136810000	chr6	136930000	136940000	136809694	136809714	TAGACCAGTAGAGGGCAGCA	p	u	136929200	136929220	ACATCCACAAGATGGCAGTC	n	u	mouse_loop_2762	Orthologous	notinRE	chr12	14995000	15000000	chr12	15145000	15150000	14998389	14998409	AAGACCACTGGAGGGCAGCA	p	u	15148937	15148957	ATATCCACAAGATGGCAGTC	n	u	human_loop_1971	Orthologous	notinRE
chr6	137390000	137680000	mouse_loop_2764	chr12	15732403	16013189	humanized-mouse_loop_2764	chr12	15740000	16010000	human_loop_1977	chr6	137390000	137400000	chr6	137670000	137680000	NA	NA	NA	NA	NA	137672605	137672625	GTAGCCACTAGATGGCGATC	n	u	mouse_loop_2764	Orthologous	notinRE	chr12	15740000	15745000	chr12	16005000	16010000	NA	NA	NA	NA	NA	16009482	16009502	TCAGCCACCAGATGGCAATC	n	u	human_loop_1977	Orthologous	notinRE
chr4	126280000	126430000	mouse_loop_2353	chr1	36024042	36190977	humanized-mouse_loop_2353	chr1	36030000	36190000	human_loop_199	chr4	126280000	126290000	chr4	126420000	126430000	126277810	126277830	TTGCCCACCAGAGGGCAGCA	p	u	NA	NA	NA	NA	NA	mouse_loop_2353	Orthologous	notinRE	chr1	36030000	36035000	chr1	36185000	36190000	NA	NA	NA	NA	NA	NA	NA	NA	NA	NA	human_loop_199	Orthologous	notinRE
chr6	145020000	145140000	mouse_loop_2766	chr12	25143847	25297397	humanized-mouse_loop_2766	chr12	25145000	25275000	human_loop_1995	chr6	145020000	145030000	chr6	145130000	145140000	NA	NA	NA	NA	NA	NA	NA	NA	NA	NA	mouse_loop_2766	Orthologous	notinRE	chr12	25145000	25150000	chr12	25270000	25275000	25144590	25144610	CTTACCAGCAGAGGGTGCTA	p	u	25272142	25272162	CCCACCTATAGAGGTCACAC	n	u	human_loop_1995	Orthologous	notinRE
chr6	146600000	146720000	mouse_loop_2769	chr12	27182312	27470162	humanized-mouse_loop_2769	chr12	27175000	27460000	human_loop_2000	chr6	146600000	146610000	chr6	146710000	146720000	NA	NA	NA	NA	NA	146711037	146711057	ATGCCCACCAGGGGGCACTA	n	u	mouse_loop_2769	Orthologous	notinRE	chr12	27175000	27180000	chr12	27455000	27460000	NA	NA	NA	NA	NA	NA	NA	NA	NA	NA	human_loop_2000	Orthologous	notinRE
chr6	146780000	146940000	mouse_loop_2770	chr12	27573180	27799529	humanized-mouse_loop_2770	chr12	27590000	27800000	human_loop_2001	chr6	146780000	146790000	chr6	146930000	146940000	146782184	146782204	AAGGCCACAAGAGGGCATCA	p	u	146927518	146927538	CACACCACTAGATGGCACTT	n	u	mouse_loop_2770	Orthologous	inRE	chr12	27590000	27600000	chr12	27790000	27800000	27588193	27588213	CTATCCACTAGATGGCAGCA	p	i	27788484	27788504	TAAACCACTAGATGGCACTT	n	u	human_loop_2001	Orthologous	inRE
chr16	16190000	16310000	mouse_loop_1340	chr12	32899331	33054761	humanized-mouse_loop_1340	chr12	32910000	33075000	human_loop_2025	chr16	16190000	16200000	chr16	16300000	16310000	NA	NA	NA	NA	NA	NA	NA	NA	NA	NA	mouse_loop_1340	Orthologous	notinRE	chr12	32910000	32915000	chr12	33070000	33075000	NA	NA	NA	NA	NA	33072245	33072265	ACCACCACTTGGTGTCACTG	n	u	human_loop_2025	Orthologous	notinRE
chr4	125760000	125940000	mouse_loop_2351	chr1	36614715	36889167	humanized-mouse_loop_2351	chr1	36565000	36890000	human_loop_204	chr4	125760000	125770000	chr4	125930000	125940000	125763383	125763403	GTCACCACCAGAGGGCAGTA	p	u	125939439	125939459	ATGGCCGCTAGGTGGCATCC	n	u	mouse_loop_2351	Orthologous	notinRE	chr1	36565000	36570000	chr1	36885000	36890000	NA	NA	NA	NA	NA	36886588	36886608	GTCACCACCTGAGGGCAGTG	n	u	human_loop_204	Orthologous	notinRE
chr15	93100000	93270000	mouse_loop_1275	chr12	42530872	42766945	humanized-mouse_loop_1275	chr12	42525000	42725000	human_loop_2046	chr15	93100000	93110000	chr15	93260000	93270000	NA	NA	NA	NA	NA	93269338	93269358	CGCAACACCAGAGGGCAGTC	n	u	mouse_loop_1275	Orthologous	notinRE	chr12	42525000	42530000	chr12	42720000	42725000	42523593	42523613	ACAAACATCAGAGGGCAGCA	p	u	42726294	42726314	TTGGCCACCAGAGGCCACCC	n	u	human_loop_2046	Orthologous	notinRE
chr15	96510000	96770000	mouse_loop_1279	chr12	46744278	47057488	humanized-mouse_loop_1279	chr12	46760000	47060000	human_loop_2062	chr15	96510000	96520000	chr15	96760000	96770000	NA	NA	NA	NA	NA	96767399	96767419	GTTGCCACTAGGGGGCACTG	n	u	mouse_loop_1279	Orthologous	notinRE	chr12	46760000	46770000	chr12	47050000	47060000	NA	NA	NA	NA	NA	47055350	47055370	GTTACCACTAGGGGACACTG	n	i	human_loop_2062	Orthologous	notinRE
chr15	97540000	97690000	mouse_loop_1286	chr12	48102462	48240979	humanized-mouse_loop_1286	chr12	48115000	48235000	human_loop_2066	chr15	97540000	97550000	chr15	97680000	97690000	97548451	97548471	GCAGGCACCAGGGGGCATCC	p	u	97680258	97680278	CTGGCCACCAGAGGGCGTGT	n	u	mouse_loop_1286	Orthologous	notinRE	chr12	48115000	48120000	chr12	48230000	48235000	NA	NA	NA	NA	NA	NA	NA	NA	NA	NA	human_loop_2066	Orthologous	notinRE
chr15	97790000	97990000	mouse_loop_1288	chr12	48348683	48562447	humanized-mouse_loop_1288	chr12	48360000	48560000	human_loop_2068	chr15	97790000	97800000	chr15	97980000	97990000	NA	NA	NA	NA	NA	NA	NA	NA	NA	NA	mouse_loop_1288	Orthologous	notinRE	chr12	48360000	48370000	chr12	48550000	48560000	NA	NA	NA	NA	NA	48559072	48559092	TTGCCCTCCAGGGGGAGACA	n	i	human_loop_2068	Orthologous	notinRE
chr15	99550000	99730000	mouse_loop_1294	chr12	50499695	50698281	humanized-mouse_loop_1294	chr12	50475000	50710000	human_loop_2081	chr15	99550000	99560000	chr15	99720000	99730000	99555860	99555880	CCAGGCGGTAGGGGGCGCTA	p	i	NA	NA	NA	NA	NA	mouse_loop_1294	Orthologous	notinRE	chr12	50475000	50480000	chr12	50705000	50710000	NA	NA	NA	NA	NA	50708659	50708679	GACAACAGGAGAGGGAGCTC	n	u	human_loop_2081	Orthologous	notinRE
chr15	99850000	99970000	mouse_loop_1295	chr12	50897676	51052350	humanized-mouse_loop_1295	chr12	50895000	51035000	human_loop_2083	chr15	99850000	99860000	chr15	99960000	99970000	99853523	99853543	GAGGCCACTAGGGGGCAGGA	p	u	99957367	99957387	GCGGCCACTAGGGGTCAGCG	n	u	mouse_loop_1295	Orthologous	inRE	chr12	50895000	50900000	chr12	51030000	51035000	50898669	50898689	CTTCCCAGTAGAGGGCGCCG	p	u	51031852	51031872	ATATCCACTAGAGGTCACCA	n	u	human_loop_2083	Orthologous	notinRE
chr15	101170000	101330000	mouse_loop_1302	chr12	52550672	52722536	humanized-mouse_loop_1302	chr12	52555000	52675000	human_loop_2091	chr15	101170000	101180000	chr15	101320000	101330000	NA	NA	NA	NA	NA	NA	NA	NA	NA	NA	mouse_loop_1302	Orthologous	notinRE	chr12	52555000	52560000	chr12	52670000	52675000	NA	NA	NA	NA	NA	52672874	52672894	GGAGCAGGCAGGCGGAGCCC	n	u	human_loop_2091	Orthologous	notinRE
chr15	101160000	101820000	mouse_loop_1301	chr12	52539599	53273930	humanized-mouse_loop_1301	chr12	52555000	53270000	human_loop_2092	chr15	101160000	101170000	chr15	101810000	101820000	NA	NA	NA	NA	NA	NA	NA	NA	NA	NA	mouse_loop_1301	Orthologous	notinRE	chr12	52555000	52560000	chr12	53265000	53270000	NA	NA	NA	NA	NA	NA	NA	NA	NA	NA	human_loop_2092	Orthologous	notinRE
chr15	101600000	101910000	mouse_loop_1305	chr12	52972362	53407631	humanized-mouse_loop_1305	chr12	52970000	53380000	human_loop_2094	chr15	101600000	101610000	chr15	101900000	101910000	101602687	101602707	AGCACCAGCAGGGGGCTGGG	n	u	NA	NA	NA	NA	NA	mouse_loop_1305	Orthologous	notinRE	chr12	52970000	52980000	chr12	53370000	53380000	52976959	52976979	ACCAATGGCAGAGGGCAGTG	p	u	53374773	53374793	AAGGCCACCAGGGGGCAGAG	n	u	human_loop_2094	Orthologous	notinRE
chr15	101600000	101820000	mouse_loop_1304	chr12	52972362	53273930	humanized-mouse_loop_1304	chr12	52975000	53275000	human_loop_2095	chr15	101600000	101610000	chr15	101810000	101820000	101602687	101602707	AGCACCAGCAGGGGGCTGGG	n	u	NA	NA	NA	NA	NA	mouse_loop_1304	Orthologous	notinRE	chr12	52975000	52980000	chr12	53270000	53275000	52976959	52976979	ACCAATGGCAGAGGGCAGTG	p	u	NA	NA	NA	NA	NA	human_loop_2095	Orthologous	notinRE
chr15	102810000	103010000	mouse_loop_1307	chr12	54391901	54604696	humanized-mouse_loop_1307	chr12	54425000	54590000	human_loop_2104	chr15	102810000	102820000	chr15	103000000	103010000	102818020	102818040	GTGAACGCGAGGTGGCGCTG	p	u	NA	NA	NA	NA	NA	mouse_loop_1307	Orthologous	notinRE	chr12	54425000	54430000	chr12	54585000	54590000	54426522	54426542	ATAGGCACCAGGTGTCGCTG	p	u	54585515	54585535	GAGGCCGATAGATGGCGCTC	n	u	human_loop_2104	Orthologous	notinRE
chr15	103010000	103150000	mouse_loop_1308	chr12	54604696	54769433	humanized-mouse_loop_1308	chr12	54615000	54760000	human_loop_2105	chr15	103010000	103020000	chr15	103140000	103150000	NA	NA	NA	NA	NA	NA	NA	NA	NA	NA	mouse_loop_1308	Orthologous	notinRE	chr12	54615000	54620000	chr12	54755000	54760000	NA	NA	NA	NA	NA	54754809	54754829	GTGGCCACCAGGTGACGCTG	n	i	human_loop_2105	Orthologous	notinRE
chr10	127170000	127380000	mouse_loop_398	chr12	57274456	57402950	humanized-mouse_loop_398	chr12	57230000	57390000	human_loop_2125	chr10	127170000	127180000	chr10	127370000	127380000	NA	NA	NA	NA	NA	127374680	127374700	GAGACCAGAAGAGGGCATCA	n	i	mouse_loop_398	Orthologous	inRE	chr12	57230000	57240000	chr12	57380000	57390000	57233863	57233883	CCAGCCACCAGAGGGCCCCA	p	u	57381485	57381505	AGAACCACCAGGGGGCGCGC	n	u	human_loop_2125	Orthologous	notinRE
chr10	122230000	122530000	mouse_loop_397	chr12	62855587	63209065	humanized-mouse_loop_397	chr12	62825000	63190000	human_loop_2140	chr10	122230000	122240000	chr10	122520000	122530000	NA	NA	NA	NA	NA	122529015	122529035	CTGGCCAGTAGGGGGTAGCA	n	u	mouse_loop_397	Orthologous	notinRE	chr12	62825000	62830000	chr12	63185000	63190000	NA	NA	NA	NA	NA	63187933	63187953	GCAGCCGGCAGGTGGCAATA	n	i	human_loop_2140	Orthologous	notinRE
chr10	122230000	122450000	mouse_loop_396	chr12	62955242	63209065	humanized-mouse_loop_396	chr12	62975000	63190000	human_loop_2141	chr10	122230000	122240000	chr10	122440000	122450000	NA	NA	NA	NA	NA	122442455	122442475	TTGACCACTAGATGGCTCTC	n	u	mouse_loop_396	Orthologous	notinRE	chr12	62975000	62980000	chr12	63185000	63190000	62975738	62975758	TTGACCACTAGATGTCTCTC	p	u	63187933	63187953	GCAGCCGGCAGGTGGCAATA	n	i	human_loop_2141	Orthologous	notinRE
chr10	120830000	120960000	mouse_loop_393	chr12	64936210	65113708	humanized-mouse_loop_393	chr12	64950000	65105000	human_loop_2149	chr10	120830000	120840000	chr10	120950000	120960000	NA	NA	NA	NA	NA	120953488	120953508	GCCACCCGCAGAGGGCGCTC	n	u	mouse_loop_393	Orthologous	notinRE	chr12	64950000	64955000	chr12	65100000	65105000	64943539	64943559	AAAGCCACCAGAGGGAGCTC	p	u	NA	NA	NA	NA	NA	human_loop_2149	Orthologous	notinRE
chr10	116500000	116650000	mouse_loop_389	chr12	69790915	69980159	humanized-mouse_loop_389	chr12	69780000	69970000	human_loop_2171	chr10	116500000	116510000	chr10	116640000	116650000	NA	NA	NA	NA	NA	116646845	116646865	TTGACCACAAGAGGGCGATC	n	u	mouse_loop_389	Orthologous	notinRE	chr12	69780000	69790000	chr12	69960000	69970000	69782338	69782358	ATGTCCACAAGATGGAAATG	p	u	69964766	69964786	CTTAACAGCAGGGGGAGCCC	n	u	human_loop_2171	Orthologous	notinRE
chr10	110730000	110930000	mouse_loop_386	chr12	76447586	76749904	humanized-mouse_loop_386	chr12	76470000	76750000	human_loop_2183	chr10	110730000	110740000	chr10	110920000	110930000	110735920	110735940	AGCGCCTCCAGGAGGCAGCC	n	u	NA	NA	NA	NA	NA	mouse_loop_386	Orthologous	notinRE	chr12	76470000	76480000	chr12	76740000	76750000	76479049	76479069	CGCGCCTTTAGGGGGTGCTC	p	i	76741002	76741022	CCGCCCAGCAGATGGTGACA	n	i	human_loop_2183	Orthologous	notinRE
chr10	107730000	107890000	mouse_loop_384	chr12	79927679	80140772	humanized-mouse_loop_384	chr12	79945000	80130000	human_loop_2193	chr10	107730000	107740000	chr10	107880000	107890000	107738029	107738049	CCCGCCACAAGGTGGCGCCA	p	u	107883349	107883369	ACAGCCACTAGAGGGCAGTG	n	u	mouse_loop_384	Orthologous	notinRE	chr12	79945000	79950000	chr12	80125000	80130000	NA	NA	NA	NA	NA	80132086	80132106	CAAACCACTAGGTGGCACCA	n	u	human_loop_2193	Orthologous	notinRE
chr10	98640000	99040000	mouse_loop_383	chr12	89445126	89841878	humanized-mouse_loop_383	chr12	89410000	89860000	human_loop_2210	chr10	98640000	98650000	chr10	99030000	99040000	NA	NA	NA	NA	NA	99040075	99040095	CAGTCCACTAGGGGGCAGAG	n	u	mouse_loop_383	Orthologous	notinRE	chr12	89410000	89415000	chr12	89855000	89860000	NA	NA	NA	NA	NA	89864707	89864727	CCTTCCAACAGGAGGCAGTA	p	u	human_loop_2210	Orthologous	notinRE
chr10	96820000	97140000	mouse_loop_381	chr12	91363514	91736696	humanized-mouse_loop_381	chr12	91360000	91730000	human_loop_2217	chr10	96820000	96830000	chr10	97130000	97140000	NA	NA	NA	NA	NA	NA	NA	NA	NA	NA	mouse_loop_381	Orthologous	notinRE	chr12	91360000	91370000	chr12	91720000	91730000	91372128	91372148	TTTGCCACAAGAGGACACTC	p	u	91720398	91720418	TTTTCCAAAAGGTGGCGCAT	n	u	human_loop_2217	Orthologous	notinRE
chr10	95670000	96780000	mouse_loop_379	chr12	91772206	92969448	humanized-mouse_loop_379	chr12	91770000	92970000	human_loop_2220	chr10	95670000	95680000	chr10	96770000	96780000	95676676	95676696	TCCGCCAGCAGAGGGCACTG	p	u	96775769	96775789	CGGGCCGCCAGGGGTCGCTG	n	u	mouse_loop_379	Orthologous	notinRE	chr12	91770000	91780000	chr12	92960000	92970000	91775978	91775998	TGTGCCTCTAGGGGTCGCTG	p	u	NA	NA	NA	NA	NA	human_loop_2220	Orthologous	notinRE
chr10	95010000	95360000	mouse_loop_377	chr12	93380543	93795687	humanized-mouse_loop_377	chr12	93380000	93785000	human_loop_2230	chr10	95010000	95020000	chr10	95350000	95360000	NA	NA	NA	NA	NA	NA	NA	NA	NA	NA	mouse_loop_377	Orthologous	notinRE	chr12	93380000	93385000	chr12	93780000	93785000	93381244	93381264	TTGGCCTACAGAGGGTGCTA	p	u	93790720	93790740	TTAACCAGGAGATGGTGCTA	n	u	human_loop_2230	Orthologous	notinRE
chr10	94450000	94940000	mouse_loop_373	chr12	93896477	94501663	humanized-mouse_loop_373	chr12	93900000	94500000	human_loop_2231	chr10	94450000	94460000	chr10	94930000	94940000	94454274	94454294	TGGACCACTAGGTGTCACTC	p	u	94938792	94938812	GAAACCGCCAGAGGGCACTG	n	u	mouse_loop_373	Orthologous	notinRE	chr12	93900000	93905000	chr12	94495000	94500000	93896976	93896996	GAAACCACCAGAGGGCACTC	p	u	NA	NA	NA	NA	NA	human_loop_2231	Orthologous	notinRE
chr10	94080000	94430000	mouse_loop_371	chr12	94517677	94933804	humanized-mouse_loop_371	chr12	94530000	94930000	human_loop_2234	chr10	94080000	94090000	chr10	94420000	94430000	94086513	94086533	GTGACCACTAGGGGGCGGAG	p	u	NA	NA	NA	NA	NA	mouse_loop_371	Orthologous	notinRE	chr12	94530000	94535000	chr12	94925000	94930000	94528160	94528180	ACATCCACTAGGGGGAATCC	p	i	94926764	94926784	GTCAGCGCCAGGGGGCAGAG	n	u	human_loop_2234	Orthologous	notinRE
chr10	92730000	93040000	mouse_loop_368	chr12	96269441	96639135	humanized-mouse_loop_368	chr12	96310000	96610000	human_loop_2240	chr10	92730000	92740000	chr10	93030000	93040000	NA	NA	NA	NA	NA	93040446	93040466	ATTGCCACTAGAGGGCGGGC	n	i	mouse_loop_368	Orthologous	notinRE	chr12	96310000	96315000	chr12	96605000	96610000	NA	NA	NA	NA	NA	96609136	96609156	TCGGCCACAAGGTGGCGCCC	n	u	human_loop_2240	Orthologous	notinRE
chr10	92760000	92890000	mouse_loop_369	chr12	96463549	96604014	humanized-mouse_loop_369	chr12	96455000	96610000	human_loop_2241	chr10	92760000	92770000	chr10	92880000	92890000	NA	NA	NA	NA	NA	92892466	92892486	GTTGCCACTAGATGGCAGTA	n	i	mouse_loop_369	Orthologous	notinRE	chr12	96455000	96460000	chr12	96605000	96610000	NA	NA	NA	NA	NA	96609136	96609156	TCGGCCACAAGGTGGCGCCC	n	u	human_loop_2241	Orthologous	notinRE
chr10	92520000	92890000	mouse_loop_365	chr12	96463549	96907237	humanized-mouse_loop_365	chr12	96455000	96915000	human_loop_2242	chr10	92520000	92530000	chr10	92880000	92890000	92533104	92533124	GCAGCCAGGAGATGGAGCAA	p	u	92892466	92892486	GTTGCCACTAGATGGCAGTA	n	i	mouse_loop_365	Orthologous	notinRE	chr12	96455000	96460000	chr12	96910000	96915000	NA	NA	NA	NA	NA	96910664	96910684	TCAGCCACAGGATGGCGCTG	n	u	human_loop_2242	Orthologous	notinRE
chr10	92530000	92750000	mouse_loop_366	chr12	96615224	96897354	humanized-mouse_loop_366	chr12	96605000	96915000	human_loop_2243	chr10	92530000	92540000	chr10	92740000	92750000	92533104	92533124	GCAGCCAGGAGATGGAGCAA	p	u	NA	NA	NA	NA	NA	mouse_loop_366	Orthologous	notinRE	chr12	96605000	96610000	chr12	96910000	96915000	96609136	96609156	TCGGCCACAAGGTGGCGCCC	n	u	96910664	96910684	TCAGCCACAGGATGGCGCTG	n	u	human_loop_2243	Orthologous	notinRE
chr10	90190000	90610000	mouse_loop_362	chr12	98944317	99393670	humanized-mouse_loop_362	chr12	98960000	99400000	human_loop_2250	chr10	90190000	90200000	chr10	90600000	90610000	NA	NA	NA	NA	NA	90604495	90604515	TTTACCAGAAGGGTACACTA	n	u	mouse_loop_362	Orthologous	notinRE	chr12	98960000	98970000	chr12	99390000	99400000	NA	NA	NA	NA	NA	NA	NA	NA	NA	NA	human_loop_2250	Orthologous	notinRE
chr10	90190000	90500000	mouse_loop_361	chr12	99080493	99393670	humanized-mouse_loop_361	chr12	99090000	99400000	human_loop_2251	chr10	90190000	90200000	chr10	90490000	90500000	NA	NA	NA	NA	NA	NA	NA	NA	NA	NA	mouse_loop_361	Orthologous	notinRE	chr12	99090000	99100000	chr12	99390000	99400000	99092828	99092848	TGGCACAGCAGAGGGCAGCA	p	u	NA	NA	NA	NA	NA	human_loop_2251	Orthologous	notinRE
chr10	87840000	88200000	mouse_loop_357	chr12	101794796	102224926	humanized-mouse_loop_357	chr12	101800000	102230000	human_loop_2258	chr10	87840000	87850000	chr10	88190000	88200000	NA	NA	NA	NA	NA	NA	NA	NA	NA	NA	mouse_loop_357	Orthologous	notinRE	chr12	101800000	101805000	chr12	102225000	102230000	101808492	101808512	GAAGCCACCAGGTGGTGGTG	p	u	102224755	102224775	CCGTCCTCCAGGTGGCGCTG	n	i	human_loop_2258	Orthologous	notinRE
chr10	82250000	82370000	mouse_loop_346	chr12	104566932	104772408	humanized-mouse_loop_346	chr12	104610000	104755000	human_loop_2272	chr10	82250000	82260000	chr10	82360000	82370000	NA	NA	NA	NA	NA	NA	NA	NA	NA	NA	mouse_loop_346	Orthologous	notinRE	chr12	104610000	104615000	chr12	104750000	104755000	104609507	104609527	GCGGCCGGCAGGGGGCTCGC	p	u	104752336	104752356	ATGGACACTAGGAGGCACAC	n	u	human_loop_2272	Orthologous	notinRE
chr10	82370000	82970000	mouse_loop_347	chr12	104775120	105444181	humanized-mouse_loop_347	chr12	104775000	105455000	human_loop_2274	chr10	82370000	82380000	chr10	82960000	82970000	NA	NA	NA	NA	NA	82971916	82971936	TCTGTCAATAGATGGCGCTG	n	u	mouse_loop_347	Orthologous	notinRE	chr12	104775000	104780000	chr12	105450000	105455000	104775787	104775807	GGTACCACTAGGTGGCGCTC	p	u	105447006	105447026	GCTGCCACTAGATGGTGGTG	n	u	human_loop_2274	Orthologous	notinRE
chr10	83280000	83920000	mouse_loop_348	chr12	105811609	106546989	humanized-mouse_loop_348	chr12	105810000	106530000	human_loop_2279	chr10	83280000	83290000	chr10	83910000	83920000	83282563	83282583	GTGGGCTGCAGGGGGCAGCA	p	u	83913640	83913660	GTAGCCACTGGGTGGCGCTG	n	u	mouse_loop_348	Orthologous	notinRE	chr12	105810000	105815000	chr12	106525000	106530000	105814605	105814625	GTGGCCTGCAGAGGGCAGTA	p	u	106530137	106530157	GCGGCCACGAGGGGGCGCCC	n	u	human_loop_2279	Orthologous	notinRE
chr10	84680000	84920000	mouse_loop_351	chr12	107522666	107789011	humanized-mouse_loop_351	chr12	107520000	107800000	human_loop_2286	chr10	84680000	84690000	chr10	84910000	84920000	84683829	84683849	TGCACCAGTAGGTGGCGCTC	p	u	NA	NA	NA	NA	NA	mouse_loop_351	Orthologous	notinRE	chr12	107520000	107525000	chr12	107795000	107800000	NA	NA	NA	NA	NA	107796381	107796401	TTTGGCACTAGGGGGAGCAA	n	i	human_loop_2286	Orthologous	notinRE
chr10	84680000	85120000	mouse_loop_352	chr12	107522666	108050469	humanized-mouse_loop_352	chr12	107525000	108005000	human_loop_2287	chr10	84680000	84690000	chr10	85110000	85120000	84683829	84683849	TGCACCAGTAGGTGGCGCTC	p	u	85114686	85114706	GCAACCACAAGGGGGAGGAC	n	u	mouse_loop_352	Orthologous	notinRE	chr12	107525000	107530000	chr12	108000000	108005000	NA	NA	NA	NA	NA	NA	NA	NA	NA	NA	human_loop_2287	Orthologous	notinRE
chr5	114760000	115070000	mouse_loop_2526	chr12	109824345	110215620	humanized-mouse_loop_2526	chr12	109865000	110215000	human_loop_2299	chr5	114760000	114770000	chr5	115060000	115070000	NA	NA	NA	NA	NA	NA	NA	NA	NA	NA	mouse_loop_2526	Orthologous	notinRE	chr12	109865000	109870000	chr12	110210000	110215000	NA	NA	NA	NA	NA	110213260	110213280	TTGGTCACCAGGGGCCGCTG	n	u	human_loop_2299	Orthologous	notinRE
chr5	122320000	122540000	mouse_loop_2544	chr12	111403948	111757597	humanized-mouse_loop_2544	chr12	111375000	111740000	human_loop_2311	chr5	122320000	122330000	chr5	122530000	122540000	122322341	122322361	TCCACCAGCAGGGGGCAGCA	p	i	NA	NA	NA	NA	NA	mouse_loop_2544	Orthologous	notinRE	chr12	111375000	111380000	chr12	111735000	111740000	NA	NA	NA	NA	NA	111736811	111736831	CTGCCCACCAGATGGCAGCA	n	i	human_loop_2311	Orthologous	notinRE
chr5	119230000	120150000	mouse_loop_2542	chr12	115093725	116355944	humanized-mouse_loop_2542	chr12	115100000	116355000	human_loop_2327	chr5	119230000	119240000	chr5	120140000	120150000	119231758	119231778	GTGGCCAGCAGGTGTCGCCA	p	u	NA	NA	NA	NA	NA	mouse_loop_2542	Orthologous	notinRE	chr12	115100000	115105000	chr12	116350000	116355000	115100576	115100596	GGCACCAGCAGATGGCGGCA	p	u	116355165	116355185	ACGGCCAGCAGGTGTCGCCA	n	i	human_loop_2327	Orthologous	notinRE
chr5	119050000	119190000	mouse_loop_2541	chr12	116434239	116664313	humanized-mouse_loop_2541	chr12	116430000	116680000	human_loop_2328	chr5	119050000	119060000	chr5	119180000	119190000	NA	NA	NA	NA	NA	119187656	119187676	ATGGCCACTAGGTGGTGCCC	n	u	mouse_loop_2541	Orthologous	notinRE	chr12	116430000	116440000	chr12	116670000	116680000	116436044	116436064	TTGGCCACTAGGGGGTGGCC	p	u	116674145	116674165	ACAGCAGCCAGAGGGCGGTA	n	u	human_loop_2328	Orthologous	notinRE
chr5	118710000	119200000	mouse_loop_2539	chr12	116420105	117156946	humanized-mouse_loop_2539	chr12	116435000	117150000	human_loop_2329	chr5	118710000	118720000	chr5	119190000	119200000	NA	NA	NA	NA	NA	119187656	119187676	ATGGCCACTAGGTGGTGCCC	n	u	mouse_loop_2539	Orthologous	notinRE	chr12	116435000	116440000	chr12	117145000	117150000	116436044	116436064	TTGGCCACTAGGGGGTGGCC	p	u	NA	NA	NA	NA	NA	human_loop_2329	Orthologous	notinRE
chr5	117950000	118290000	mouse_loop_2536	chr12	117801491	118298393	humanized-mouse_loop_2536	chr12	117805000	118280000	human_loop_2335	chr5	117950000	117960000	chr5	118280000	118290000	NA	NA	NA	NA	NA	118287123	118287143	GTGACCGAGAGATGGCGCTA	n	u	mouse_loop_2536	Orthologous	notinRE	chr12	117805000	117810000	chr12	118275000	118280000	117805007	117805027	ATGACCAACAGATGGCGCGC	p	u	118275215	118275235	TTGGCCACCAGGAGGCGCTG	n	u	human_loop_2335	Orthologous	notinRE
chr5	117830000	117950000	mouse_loop_2535	chr12	118299012	118468880	humanized-mouse_loop_2535	chr12	118310000	118475000	human_loop_2336	chr5	117830000	117840000	chr5	117940000	117950000	117838595	117838615	ACCTCCACCAGGGTGCGCTG	p	u	NA	NA	NA	NA	NA	mouse_loop_2535	Orthologous	inRE	chr12	118310000	118315000	chr12	118470000	118475000	118312818	118312838	CTCCACACCAGGGGGCAGCC	p	u	NA	NA	NA	NA	NA	human_loop_2336	Orthologous	notinRE
chr5	117560000	117740000	mouse_loop_2532	chr12	118574009	118821439	humanized-mouse_loop_2532	chr12	118620000	118815000	human_loop_2337	chr5	117560000	117570000	chr5	117730000	117740000	NA	NA	NA	NA	NA	117740278	117740298	CAAGCCAGTAGAGGGCATCA	n	i	mouse_loop_2532	Orthologous	inRE	chr12	118620000	118625000	chr12	118810000	118815000	NA	NA	NA	NA	NA	118814057	118814077	ACAGCCGCCAGGCGGCGCCT	n	i	human_loop_2337	Orthologous	notinRE
chr5	115790000	115910000	mouse_loop_2531	chr12	120769557	120885321	humanized-mouse_loop_2531	chr12	120790000	120870000	human_loop_2341	chr5	115790000	115800000	chr5	115900000	115910000	115797787	115797807	CTGCCCACTAGGTGGCAGTA	n	u	NA	NA	NA	NA	NA	mouse_loop_2531	Orthologous	inRE	chr12	120790000	120795000	chr12	120865000	120870000	120794497	120794517	GCTACCACCAGAGGGCAGCA	p	u	120868417	120868437	TCGCCCAGTGGGTGGCAGGC	n	u	human_loop_2341	Orthologous	notinRE
chr5	115570000	115690000	mouse_loop_2530	chr12	121018474	121161601	humanized-mouse_loop_2530	chr12	121020000	121155000	human_loop_2342	chr5	115570000	115580000	chr5	115680000	115690000	NA	NA	NA	NA	NA	115686069	115686089	GCGGCCGGTAGGGGGTGCCA	n	u	mouse_loop_2530	Orthologous	notinRE	chr12	121020000	121025000	chr12	121150000	121155000	121021366	121021386	TTGGCCAACAGGGGGCGCCA	p	i	121151879	121151899	ACTAACTCCAGGGGGCGCTA	n	u	human_loop_2342	Orthologous	notinRE
chr5	124400000	124540000	mouse_loop_2549	chr12	123280985	123444597	humanized-mouse_loop_2549	chr12	123275000	123440000	human_loop_2355	chr5	124400000	124410000	chr5	124530000	124540000	124397519	124397539	TTCACCACTAGAGGGCACTG	p	u	124535018	124535038	TCATCCAGCAGAGGGCGCCA	n	u	mouse_loop_2549	Orthologous	notinRE	chr12	123275000	123280000	chr12	123435000	123440000	123278376	123278396	TCTGCCACTAGAGGTCACTA	p	u	123437033	123437053	GGTCCCAGCAGAGGGCACCA	n	i	human_loop_2355	Orthologous	notinRE
chr4	119900000	120050000	mouse_loop_2347	chr1	41739278	41886191	humanized-mouse_loop_2347	chr1	41730000	41900000	human_loop_236	chr4	119900000	119910000	chr4	120040000	120050000	NA	NA	NA	NA	NA	120041453	120041473	AGGGCCCCTAGGTGGCGCAC	n	u	mouse_loop_2347	Orthologous	notinRE	chr1	41730000	41735000	chr1	41895000	41900000	NA	NA	NA	NA	NA	41898566	41898586	TGGGCCAGCAGGGGGCGCTG	n	u	human_loop_236	Orthologous	notinRE
chr5	125380000	125760000	mouse_loop_2554	chr12	124521308	125265254	humanized-mouse_loop_2554	chr12	124510000	125260000	human_loop_2360	chr5	125380000	125390000	chr5	125750000	125760000	NA	NA	NA	NA	NA	NA	NA	NA	NA	NA	mouse_loop_2554	Orthologous	notinRE	chr12	124510000	124515000	chr12	125255000	125260000	124517002	124517022	TTGACCACTAGAGGGGGCAC	n	u	NA	NA	NA	NA	NA	human_loop_2360	Orthologous	notinRE
chr5	110780000	110930000	mouse_loop_2515	chr12	132979148	133181507	humanized-mouse_loop_2515	chr12	132990000	133195000	human_loop_2374	chr5	110780000	110790000	chr5	110920000	110930000	NA	NA	NA	NA	NA	110922972	110922992	ATGACCACAAGGTGACAGCA	p	u	mouse_loop_2515	Orthologous	notinRE	chr12	132990000	132995000	chr12	133190000	133195000	132991666	132991686	CTGGCCACTAGGGGTCTCTC	p	i	133191656	133191676	GATGCCACCAGGTGGCGCCC	n	u	human_loop_2374	Orthologous	notinRE
chr14	57730000	57980000	mouse_loop_1076	chr13	20773937	21061746	humanized-mouse_loop_1076	chr13	20755000	21065000	human_loop_2382	chr14	57730000	57740000	chr14	57970000	57980000	57728217	57728237	ATGCACAGTAGATGGCACTG	p	u	57981770	57981790	CGAAGCAGTAGAGGGCGCTG	n	u	mouse_loop_1076	Orthologous	notinRE	chr13	20755000	20760000	chr13	21060000	21065000	20756574	20756594	TAAGACAGCAGATGGCAGCA	p	u	NA	NA	NA	NA	NA	human_loop_2382	Orthologous	notinRE
chr14	58310000	58540000	mouse_loop_1077	chr13	21548815	22072921	humanized-mouse_loop_1077	chr13	21515000	22055000	human_loop_2389	chr14	58310000	58320000	chr14	58530000	58540000	58314569	58314589	GATGCCAGAAGAGTGCACTG	p	u	58529608	58529628	AGTCCCACAAGATGGCGCCC	n	u	mouse_loop_1077	Orthologous	inRE	chr13	21515000	21520000	chr13	22050000	22055000	21517864	21517884	TTGGCCACCAGGTGGCTCCC	p	u	NA	NA	NA	NA	NA	human_loop_2389	Orthologous	notinRE
chr14	61410000	61710000	mouse_loop_1082	chr13	24071622	24453190	humanized-mouse_loop_1082	chr13	24085000	24445000	human_loop_2399	chr14	61410000	61420000	chr14	61700000	61710000	61418718	61418738	ATAACCACTAGGTGGCAATA	p	i	NA	NA	NA	NA	NA	mouse_loop_1082	Orthologous	notinRE	chr13	24085000	24090000	chr13	24440000	24445000	24085310	24085330	TTTGCCAGCAGGTGGTGCAA	p	u	24445956	24445976	GTTACCATTAGGTGGTGATA	n	i	human_loop_2399	Orthologous	notinRE
chr14	61130000	61320000	mouse_loop_1080	chr13	24593613	24807811	humanized-mouse_loop_1080	chr13	24590000	24795000	human_loop_2403	chr14	61130000	61140000	chr14	61310000	61320000	61132582	61132602	GCGGCCACAAGAAGGAGCTG	p	u	NA	NA	NA	NA	NA	mouse_loop_1080	Orthologous	notinRE	chr13	24590000	24595000	chr13	24790000	24795000	24594641	24594661	GAGGCCGTGAGAGGGAGCTG	p	u	24794436	24794456	GACACCACCAGAGGGCACTA	n	u	human_loop_2403	Orthologous	notinRE
chr14	60220000	60640000	mouse_loop_1079	chr13	26137689	26649237	humanized-mouse_loop_1079	chr13	26145000	26640000	human_loop_2407	chr14	60220000	60230000	chr14	60630000	60640000	NA	NA	NA	NA	NA	60634937	60634957	TCTGCCAGAAGAGGGCGCTC	n	u	mouse_loop_1079	Orthologous	notinRE	chr13	26145000	26150000	chr13	26635000	26640000	26148765	26148785	TCCACCAGAAGAGGGAGCTC	p	u	26637165	26637185	TTGGCCAGAAGATGGAGTGC	n	u	human_loop_2407	Orthologous	notinRE
chr5	147510000	147720000	mouse_loop_2586	chr13	27548285	27942406	humanized-mouse_loop_2586	chr13	27560000	27935000	human_loop_2413	chr5	147510000	147520000	chr5	147710000	147720000	147517749	147517769	TCAGCCGGTAGGTGGCAGCA	p	u	NA	NA	NA	NA	NA	mouse_loop_2586	Orthologous	notinRE	chr13	27560000	27565000	chr13	27930000	27935000	27559601	27559621	CTGGCCAGTAGATGTCAGGC	p	u	27933523	27933543	GATGCCACGAGGTGGAGCTG	n	i	human_loop_2413	Orthologous	notinRE
chr5	147720000	148040000	mouse_loop_2587	chr13	27943139	28401137	humanized-mouse_loop_2587	chr13	27950000	28405000	human_loop_2417	chr5	147720000	147730000	chr5	148030000	148040000	NA	NA	NA	NA	NA	148039122	148039142	TGCACCGGCAGGGGGCGCTG	n	u	mouse_loop_2587	Orthologous	notinRE	chr13	27950000	27955000	chr13	28400000	28405000	NA	NA	NA	NA	NA	NA	NA	NA	NA	NA	human_loop_2417	Orthologous	notinRE
chr5	147720000	148140000	mouse_loop_2588	chr13	27943139	28572280	humanized-mouse_loop_2588	chr13	27950000	28550000	human_loop_2418	chr5	147720000	147730000	chr5	148130000	148140000	NA	NA	NA	NA	NA	NA	NA	NA	NA	NA	mouse_loop_2588	Orthologous	notinRE	chr13	27950000	27960000	chr13	28540000	28550000	NA	NA	NA	NA	NA	NA	NA	NA	NA	NA	human_loop_2418	Orthologous	notinRE
chr4	118670000	118820000	mouse_loop_2342	chr1	43373720	43542655	humanized-mouse_loop_2342	chr1	43385000	43535000	human_loop_242	chr4	118670000	118680000	chr4	118810000	118820000	118677769	118677789	CTCACCAGCAGAGGGCGGCA	p	u	118813262	118813282	GCAACCACATGGTGGCTCAC	n	u	mouse_loop_2342	Orthologous	inRE	chr1	43385000	43390000	chr1	43530000	43535000	43388780	43388800	ACAGCCACTAGTTGGCAGGA	p	u	43539478	43539498	TAGAACACCAGGGGGCGGCA	n	u	human_loop_242	Orthologous	notinRE
chr5	149140000	149260000	mouse_loop_2591	chr13	30084546	30280618	humanized-mouse_loop_2591	chr13	30080000	30290000	human_loop_2425	chr5	149140000	149150000	chr5	149250000	149260000	149144343	149144363	TCCACCACTAGGTGGCATCA	p	u	149262731	149262751	GTAGCCAACAGAGGGCGCTA	n	i	mouse_loop_2591	Orthologous	notinRE	chr13	30080000	30085000	chr13	30285000	30290000	30082445	30082465	GTAGCCACTAGGTGGCAGTG	p	u	NA	NA	NA	NA	NA	human_loop_2425	Orthologous	notinRE
chr3	52060000	52780000	mouse_loop_2116	chr13	40339403	41248741	humanized-mouse_loop_2116	chr13	40340000	41260000	human_loop_2463	chr3	52060000	52070000	chr3	52770000	52780000	NA	NA	NA	NA	NA	52771185	52771205	GTCTCCAGTTGGTGGCACTG	n	u	mouse_loop_2116	Orthologous	inRE	chr13	40340000	40350000	chr13	41250000	41260000	40340135	40340155	CTTACCAGAGGGTGGCACTC	p	i	41257300	41257320	TATACCAGTAGAGGGCGATA	n	u	human_loop_2463	Orthologous	notinRE
chr4	117610000	117740000	mouse_loop_2339	chr1	44247687	44387017	humanized-mouse_loop_2339	chr1	44225000	44405000	human_loop_247	chr4	117610000	117620000	chr4	117730000	117740000	NA	NA	NA	NA	NA	NA	NA	NA	NA	NA	mouse_loop_2339	Orthologous	notinRE	chr1	44225000	44230000	chr1	44400000	44405000	44229284	44229304	TGAGCCACAAGAGGGCAGAA	p	u	NA	NA	NA	NA	NA	human_loop_247	Orthologous	notinRE
chr14	79070000	79510000	mouse_loop_1125	chr13	42240559	42683708	humanized-mouse_loop_1125	chr13	42240000	42680000	human_loop_2471	chr14	79070000	79080000	chr14	79500000	79510000	79068259	79068279	ATCACCACTAGGTGGCAGTG	p	i	79506877	79506897	ATCGCCACTAGATGGCGATG	n	u	mouse_loop_1125	Orthologous	notinRE	chr13	42240000	42245000	chr13	42675000	42680000	42242474	42242494	CTGGCCACTAGATGGAGATC	p	u	42684884	42684904	ATTACCACAAGGTGGCAGTG	n	u	human_loop_2471	Orthologous	notinRE
chr14	77530000	78340000	mouse_loop_1123	chr13	43527818	44391976	humanized-mouse_loop_1123	chr13	43540000	44390000	human_loop_2474	chr14	77530000	77540000	chr14	78330000	78340000	77541595	77541615	CCGGCCAGTAGGTGGCGCTG	p	u	NA	NA	NA	NA	NA	mouse_loop_1123	Orthologous	notinRE	chr13	43540000	43550000	chr13	44380000	44390000	NA	NA	NA	NA	NA	44378788	44378808	AAGCCCAGCAGATGGCAGTG	n	u	human_loop_2474	Orthologous	notinRE
chr14	76900000	77410000	mouse_loop_1122	chr13	44480429	45014246	humanized-mouse_loop_1122	chr13	44485000	45015000	human_loop_2475	chr14	76900000	76910000	chr14	77400000	77410000	76903102	76903122	TTTGCCACTAGAGGGTAGTA	p	u	NA	NA	NA	NA	NA	mouse_loop_1122	Orthologous	notinRE	chr13	44485000	44490000	chr13	45010000	45015000	44482711	44482731	ACTGCCACCAGGTGGCATAA	p	u	NA	NA	NA	NA	NA	human_loop_2475	Orthologous	notinRE
chr14	76900000	77280000	mouse_loop_1121	chr13	44621945	45014246	humanized-mouse_loop_1121	chr13	44625000	45015000	human_loop_2476	chr14	76900000	76910000	chr14	77270000	77280000	76903102	76903122	TTTGCCACTAGAGGGTAGTA	p	u	77275983	77276003	TTGTCCACCAGATGGCAGAA	n	u	mouse_loop_1121	Orthologous	notinRE	chr13	44625000	44630000	chr13	45010000	45015000	44624778	44624798	TTCTCCACCAGATGGCAGAA	p	u	NA	NA	NA	NA	NA	human_loop_2476	Orthologous	notinRE
chr14	76550000	76870000	mouse_loop_1120	chr13	45076535	45495638	humanized-mouse_loop_1120	chr13	45050000	45540000	human_loop_2478	chr14	76550000	76560000	chr14	76860000	76870000	NA	NA	NA	NA	NA	76873401	76873421	CAAGACAGCAGGTGGCGCCA	n	i	mouse_loop_1120	Orthologous	notinRE	chr13	45050000	45060000	chr13	45530000	45540000	45058007	45058027	CCTAACAGTAGATGGCGCTA	p	u	NA	NA	NA	NA	NA	human_loop_2478	Orthologous	notinRE
chr14	76290000	76480000	mouse_loop_1119	chr13	45621491	45873568	humanized-mouse_loop_1119	chr13	45620000	45885000	human_loop_2479	chr14	76290000	76300000	chr14	76470000	76480000	76299517	76299537	GGCCCCAGCAGGTGGCAGCA	p	u	76477202	76477222	GTTACCACAAGGGGGCTCTT	n	u	mouse_loop_1119	Orthologous	notinRE	chr13	45620000	45625000	chr13	45880000	45885000	NA	NA	NA	NA	NA	NA	NA	NA	NA	NA	human_loop_2479	Orthologous	notinRE
chr14	75160000	75390000	mouse_loop_1116	chr13	47068344	47321583	humanized-mouse_loop_1116	chr13	47065000	47295000	human_loop_2486	chr14	75160000	75170000	chr14	75380000	75390000	75164141	75164161	AGATCCACCAGGTGGCGCTC	p	u	75390490	75390510	AAAACCACAAGAGGGCACCA	n	u	mouse_loop_1116	Orthologous	notinRE	chr13	47065000	47070000	chr13	47290000	47295000	47067253	47067273	AAGACCACAAGAGGGCACCA	p	u	47295465	47295485	TATGCCAGCAAGGGGCGCCT	n	u	human_loop_2486	Orthologous	notinRE
chr14	73510000	73710000	mouse_loop_1115	chr13	48907644	49149838	humanized-mouse_loop_1115	chr13	48880000	49155000	human_loop_2493	chr14	73510000	73520000	chr14	73700000	73710000	NA	NA	NA	NA	NA	73703177	73703197	GTCACCACTTGGTGGAGCTC	n	u	mouse_loop_1115	Orthologous	notinRE	chr13	48880000	48885000	chr13	49150000	49155000	NA	NA	NA	NA	NA	49154517	49154537	TTGCTCTGCAGAGGGCAGCA	n	u	human_loop_2493	Orthologous	notinRE
chr14	61950000	62120000	mouse_loop_1084	chr13	50226662	50424935	humanized-mouse_loop_1084	chr13	50250000	50415000	human_loop_2502	chr14	61950000	61960000	chr14	62110000	62120000	61950313	61950333	GAGGCCACCAGATGGCGCTG	p	u	62117231	62117251	CCGGCCTCTAGGGGGCGCGC	n	u	mouse_loop_1084	Orthologous	notinRE	chr13	50250000	50255000	chr13	50410000	50415000	50253585	50253605	GGCTCCACTAGGTGTCAGGC	p	u	NA	NA	NA	NA	NA	human_loop_2502	Orthologous	notinRE
chr4	116490000	116820000	mouse_loop_2335	chr1	45251112	45797509	humanized-mouse_loop_2335	chr1	45295000	45770000	human_loop_252	chr4	116490000	116500000	chr4	116810000	116820000	116500562	116500582	ATGACCTCTAGGTGTCACCA	p	u	116819037	116819057	TCTACCGCCAGGGGGCGCCA	n	i	mouse_loop_2335	Orthologous	notinRE	chr1	45295000	45300000	chr1	45765000	45770000	45301694	45301714	TTGGCCACAGGGTGGTGCTG	p	i	45766111	45766131	ATGACCTGTAGATGTCATCA	n	i	human_loop_252	Orthologous	notinRE
chr4	116500000	116670000	mouse_loop_2336	chr1	45474850	45766511	humanized-mouse_loop_2336	chr1	45475000	45770000	human_loop_253	chr4	116500000	116510000	chr4	116660000	116670000	116500562	116500582	ATGACCTCTAGGTGTCACCA	p	u	NA	NA	NA	NA	NA	mouse_loop_2336	Orthologous	notinRE	chr1	45475000	45480000	chr1	45765000	45770000	NA	NA	NA	NA	NA	45766111	45766131	ATGACCTGTAGATGTCATCA	n	i	human_loop_253	Orthologous	notinRE
chr14	99540000	100300000	mouse_loop_1127	chr13	73409657	74290117	humanized-mouse_loop_1127	chr13	73410000	74290000	human_loop_2537	chr14	99540000	99550000	chr14	100290000	100300000	99541652	99541672	GTTGCCACCAGATGGCGCCA	p	u	100294134	100294154	ACAGCCACTAGATGGAGCAC	n	u	mouse_loop_1127	Orthologous	notinRE	chr13	73410000	73420000	chr13	74280000	74290000	73414163	73414183	ATTGCCACCAGGTGGTGCCA	p	u	74282710	74282730	ACAGCCACTAGATGGTGCAC	n	u	human_loop_2537	Orthologous	notinRE
chr14	103950000	104090000	mouse_loop_1131	chr13	78152489	78323348	humanized-mouse_loop_1131	chr13	78165000	78330000	human_loop_2556	chr14	103950000	103960000	chr14	104080000	104090000	103949861	103949881	GTCGCCACTAGGTGGCAGTA	p	u	NA	NA	NA	NA	NA	mouse_loop_1131	Orthologous	inRE	chr13	78165000	78170000	chr13	78325000	78330000	78167346	78167366	GTGAGCACTAGATGGCAGAG	p	u	78326175	78326195	GCTGCCTCTTGGTGGCAGAA	p	u	human_loop_2556	Orthologous	notinRE
chr14	104430000	105220000	mouse_loop_1132	chr13	78703661	79559908	humanized-mouse_loop_1132	chr13	78715000	79555000	human_loop_2559	chr14	104430000	104440000	chr14	105210000	105220000	104438251	104438271	GTGTCCACTAGATGGCAGAA	p	u	105213386	105213406	ATGACCAGAAGGTGGCGCGG	n	u	mouse_loop_1132	Orthologous	notinRE	chr13	78715000	78720000	chr13	79550000	79555000	78711957	78711977	GTAGCCACTAGATGGCAGAA	p	u	79552716	79552736	ACAACCAGAAGGTGGCACAG	n	u	human_loop_2559	Orthologous	notinRE
chr14	118430000	118550000	mouse_loop_1134	chr13	95107738	95267893	humanized-mouse_loop_1134	chr13	95085000	95270000	human_loop_2568	chr14	118430000	118440000	chr14	118540000	118550000	NA	NA	NA	NA	NA	NA	NA	NA	NA	NA	mouse_loop_1134	Orthologous	notinRE	chr13	95085000	95090000	chr13	95265000	95270000	NA	NA	NA	NA	NA	NA	NA	NA	NA	NA	human_loop_2568	Orthologous	notinRE
chr14	119010000	119170000	mouse_loop_1135	chr13	95828379	96057398	humanized-mouse_loop_1135	chr13	95845000	96060000	human_loop_2571	chr14	119010000	119020000	chr14	119160000	119170000	119016065	119016085	GCTCCCACGAGGTGGCAGTA	p	u	119167439	119167459	GTGACCAGTAGGTGGCGGCC	n	u	mouse_loop_1135	Orthologous	notinRE	chr13	95845000	95850000	chr13	96055000	96060000	NA	NA	NA	NA	NA	96056717	96056737	TTTGCCACGCGGTGGCGCTG	n	u	human_loop_2571	Orthologous	notinRE
chr14	121230000	121850000	mouse_loop_1137	chr13	98500300	99324938	humanized-mouse_loop_1137	chr13	98505000	99325000	human_loop_2580	chr14	121230000	121240000	chr14	121840000	121850000	121231192	121231212	GCGTCCACGAGAGGGCGATA	p	i	NA	NA	NA	NA	NA	mouse_loop_1137	Orthologous	notinRE	chr13	98505000	98510000	chr13	99320000	99325000	NA	NA	NA	NA	NA	99325456	99325476	TTGGCCACAAGATGGCAGGA	n	u	human_loop_2580	Orthologous	notinRE
chr14	121670000	121980000	mouse_loop_1140	chr13	99079988	99481789	humanized-mouse_loop_1140	chr13	99090000	99500000	human_loop_2581	chr14	121670000	121680000	chr14	121970000	121980000	121678491	121678511	CTCTCCACTAGGTGGCAGCA	p	u	121978421	121978441	GGTGCCACACGGTGGCAGCA	n	u	mouse_loop_1140	Orthologous	notinRE	chr13	99090000	99100000	chr13	99490000	99500000	NA	NA	NA	NA	NA	99495318	99495338	TTGACCAGCAGGGAGCAGCA	n	i	human_loop_2581	Orthologous	notinRE
chr14	121670000	121860000	mouse_loop_1139	chr13	99079988	99337176	humanized-mouse_loop_1139	chr13	99095000	99310000	human_loop_2582	chr14	121670000	121680000	chr14	121850000	121860000	121678491	121678511	CTCTCCACTAGGTGGCAGCA	p	u	NA	NA	NA	NA	NA	mouse_loop_1139	Orthologous	notinRE	chr13	99095000	99100000	chr13	99305000	99310000	NA	NA	NA	NA	NA	99305836	99305856	ATGGCCAGTAGGTGGCAGGG	n	u	human_loop_2582	Orthologous	inRE
chr14	122260000	122470000	mouse_loop_1142	chr13	99814707	100095167	humanized-mouse_loop_1142	chr13	99825000	100095000	human_loop_2584	chr14	122260000	122270000	chr14	122460000	122470000	122264577	122264597	GGTTCCGCTAGGGGGCAATA	p	u	NA	NA	NA	NA	NA	mouse_loop_1142	Orthologous	notinRE	chr13	99825000	99830000	chr13	100090000	100095000	99828993	99829013	TGGTCCACTAGGGGGAGGTA	p	u	100089326	100089346	CCCACCACAAGGAGGCGCAG	n	i	human_loop_2584	Orthologous	notinRE
chr14	122330000	122470000	mouse_loop_1143	chr13	99929329	100095167	humanized-mouse_loop_1143	chr13	99920000	100090000	human_loop_2586	chr14	122330000	122340000	chr14	122460000	122470000	122327767	122327787	GGAGCCACTAGATGGCGGTA	p	u	NA	NA	NA	NA	NA	mouse_loop_1143	Orthologous	notinRE	chr13	99920000	99925000	chr13	100085000	100090000	NA	NA	NA	NA	NA	100089326	100089346	CCCACCACAAGGAGGCGCAG	n	i	human_loop_2586	Orthologous	notinRE
chr4	150030000	150250000	mouse_loop_2422	chr1	8061064	8374908	humanized-mouse_loop_2422	chr1	8080000	8375000	human_loop_26	chr4	150030000	150040000	chr4	150240000	150250000	150030291	150030311	GTTCCCACTAGGTGGCGCCA	p	i	150239672	150239692	GCTGCCACTAGGTGTCAGAC	n	u	mouse_loop_2422	Orthologous	notinRE	chr1	8080000	8085000	chr1	8370000	8375000	8075230	8075250	GTTGCCACTAGGGGTCAGGC	p	i	8374532	8374552	GTGTCCACAAGGTGGTGGAA	n	u	human_loop_26	Orthologous	notinRE
chr8	10570000	11180000	mouse_loop_2969	chr13	109793131	110778979	humanized-mouse_loop_2969	chr13	109810000	110790000	human_loop_2608	chr8	10570000	10580000	chr8	11170000	11180000	NA	NA	NA	NA	NA	11173908	11173928	CTGACCACCATATGGGTCCA	n	u	mouse_loop_2969	Orthologous	notinRE	chr13	109810000	109820000	chr13	110780000	110790000	NA	NA	NA	NA	NA	110790193	110790213	ACAGACTGCAGGTGGCACCA	n	u	human_loop_2608	Orthologous	notinRE
chr8	11250000	11400000	mouse_loop_2970	chr13	110869332	111077593	humanized-mouse_loop_2970	chr13	110875000	111065000	human_loop_2610	chr8	11250000	11260000	chr8	11390000	11400000	11253677	11253697	CTGGCCACCAGGGGGAGAGC	p	u	11392973	11392993	GCCAACACCAGGTGGCAGTC	n	u	mouse_loop_2970	Orthologous	notinRE	chr13	110875000	110880000	chr13	111060000	111065000	110874749	110874769	CTCGCCACTAGAGGGAGCTC	p	u	111064763	111064783	GTGAACACGAGGTGGCAGGC	n	u	human_loop_2610	Orthologous	notinRE
chr8	11950000	12610000	mouse_loop_2972	chr13	112124190	113105551	humanized-mouse_loop_2972	chr13	112120000	113100000	human_loop_2617	chr8	11950000	11960000	chr8	12600000	12610000	11957183	11957203	CTGGCCACCAGATGTCAGCA	p	u	12607367	12607387	GGATCCACGAGGAGGCAGTG	n	u	mouse_loop_2972	Orthologous	notinRE	chr13	112120000	112130000	chr13	113090000	113100000	112126966	112126986	CTTGCCACCAGATGTCAGTA	p	u	113098648	113098668	CTCCCCGGCAGATGGGGCCA	p	u	human_loop_2617	Orthologous	notinRE
chr14	51420000	51690000	mouse_loop_1061	chr14	20795651	21108404	humanized-mouse_loop_1061	chr14	20805000	21155000	human_loop_2624	chr14	51420000	51430000	chr14	51680000	51690000	NA	NA	NA	NA	NA	NA	NA	NA	NA	NA	mouse_loop_1061	Orthologous	notinRE	chr14	20805000	20810000	chr14	21150000	21155000	NA	NA	NA	NA	NA	NA	NA	NA	NA	NA	human_loop_2624	Orthologous	notinRE
chr14	52520000	52650000	mouse_loop_1064	chr14	21480945	21583368	humanized-mouse_loop_1064	chr14	21485000	21565000	human_loop_2630	chr14	52520000	52530000	chr14	52640000	52650000	52522661	52522681	CTGGCCACAGGGCGGCGCTG	p	u	52642790	52642810	GAGGCCACGAGGTGGCAGCA	n	i	mouse_loop_1064	Orthologous	notinRE	chr14	21485000	21490000	chr14	21560000	21565000	21483018	21483038	TCAACCACAAGGGGGCACTG	p	u	21558601	21558621	GAAGCCAGCAGGGGGCAGCG	n	i	human_loop_2630	Orthologous	notinRE
chr14	54680000	54850000	mouse_loop_1066	chr14	22856357	23028208	humanized-mouse_loop_1066	chr14	22855000	23040000	human_loop_2636	chr14	54680000	54690000	chr14	54840000	54850000	NA	NA	NA	NA	NA	NA	NA	NA	NA	NA	mouse_loop_1066	Orthologous	notinRE	chr14	22855000	22860000	chr14	23035000	23040000	NA	NA	NA	NA	NA	23039454	23039474	CCATCCACTAGGTGGCAGCA	p	u	human_loop_2636	Orthologous	notinRE
chr4	114330000	114590000	mouse_loop_2334	chr1	47890108	48183287	humanized-mouse_loop_2334	chr1	47895000	48180000	human_loop_264	chr4	114330000	114340000	chr4	114580000	114590000	114338451	114338471	GAGAACGCAAGAGGGCGCCA	p	u	114581594	114581614	TTCAACACCAGGGGGCGCTG	n	i	mouse_loop_2334	Orthologous	notinRE	chr1	47895000	47900000	chr1	48175000	48180000	NA	NA	NA	NA	NA	48176335	48176355	ACGAACGCAAGAGGGCGCCA	n	u	human_loop_264	Orthologous	notinRE
chr14	55520000	55640000	mouse_loop_1072	chr14	23797938	23944489	humanized-mouse_loop_1072	chr14	23790000	23940000	human_loop_2645	chr14	55520000	55530000	chr14	55630000	55640000	55519424	55519444	GTATCCACTAGGGGGCACTA	p	u	55630153	55630173	GCGGCCAAAAGAGGGCGCCA	n	i	mouse_loop_1072	Orthologous	inRE	chr14	23790000	23800000	chr14	23930000	23940000	23797413	23797433	CTGTCCACCAGGGGGCACTA	p	u	23938479	23938499	CCGGCCGCTAGGTGATGGGC	n	u	human_loop_2645	Orthologous	notinRE
chr14	55740000	56060000	mouse_loop_1073	chr14	24057727	24381926	humanized-mouse_loop_1073	chr14	24050000	24410000	human_loop_2647	chr14	55740000	55750000	chr14	56050000	56060000	NA	NA	NA	NA	NA	56057462	56057482	CTTGCCTGAAGGGGTCAGCA	n	u	mouse_loop_1073	Orthologous	notinRE	chr14	24050000	24060000	chr14	24400000	24410000	24058364	24058384	GCAGCCACCAGGGGTCAGGA	p	u	24399152	24399172	TTGTCCACCAGAGGGCTGCA	n	u	human_loop_2647	Orthologous	notinRE
chr12	53590000	53730000	mouse_loop_782	chr14	32529093	32699990	humanized-mouse_loop_782	chr14	32545000	32675000	human_loop_2673	chr12	53590000	53600000	chr12	53720000	53730000	53602100	53602120	ATTTCCAGCAGGGGGTGTAA	p	u	NA	NA	NA	NA	NA	mouse_loop_782	Orthologous	notinRE	chr14	32545000	32550000	chr14	32670000	32675000	32542972	32542992	ATTTCCAGCAGGGGGTGTAG	p	u	NA	NA	NA	NA	NA	human_loop_2673	Orthologous	notinRE
chr12	55200000	55460000	mouse_loop_783	chr14	34309007	34570121	humanized-mouse_loop_783	chr14	34305000	34570000	human_loop_2679	chr12	55200000	55210000	chr12	55450000	55460000	55199989	55200009	TTGGCCGCTAGAGGGCAGGA	p	u	NA	NA	NA	NA	NA	mouse_loop_783	Orthologous	notinRE	chr14	34305000	34310000	chr14	34565000	34570000	34308996	34309016	TTGGCCACTAGAGGGCAGAG	p	u	34568078	34568098	CCAGCCACCAGAGGGTGCCC	n	u	human_loop_2679	Orthologous	notinRE
chr12	56420000	56600000	mouse_loop_784	chr14	35619986	35882342	humanized-mouse_loop_784	chr14	35610000	35885000	human_loop_2688	chr12	56420000	56430000	chr12	56590000	56600000	NA	NA	NA	NA	NA	NA	NA	NA	NA	NA	mouse_loop_784	Orthologous	notinRE	chr14	35610000	35615000	chr14	35880000	35885000	35610105	35610125	ATAGCCAGCAGATGGCAATA	p	u	NA	NA	NA	NA	NA	human_loop_2688	Orthologous	notinRE
chr12	56480000	56600000	mouse_loop_785	chr14	35739406	35882342	humanized-mouse_loop_785	chr14	35755000	35875000	human_loop_2690	chr12	56480000	56490000	chr12	56590000	56600000	56489717	56489737	TGTCCCACTAGAGGGCAGGC	n	u	NA	NA	NA	NA	NA	mouse_loop_785	Orthologous	notinRE	chr14	35755000	35760000	chr14	35870000	35875000	NA	NA	NA	NA	NA	NA	NA	NA	NA	NA	human_loop_2690	Orthologous	notinRE
chr12	70470000	70640000	mouse_loop_790	chr14	50358988	50528929	humanized-mouse_loop_790	chr14	50330000	50565000	human_loop_2717	chr12	70470000	70480000	chr12	70630000	70640000	NA	NA	NA	NA	NA	NA	NA	NA	NA	NA	mouse_loop_790	Orthologous	notinRE	chr14	50330000	50335000	chr14	50560000	50565000	NA	NA	NA	NA	NA	NA	NA	NA	NA	NA	human_loop_2717	Orthologous	notinRE
chr12	70860000	71000000	mouse_loop_792	chr14	50810521	51006657	humanized-mouse_loop_792	chr14	50785000	50995000	human_loop_2721	chr12	70860000	70870000	chr12	70990000	71000000	NA	NA	NA	NA	NA	NA	NA	NA	NA	NA	mouse_loop_792	Orthologous	notinRE	chr14	50785000	50790000	chr14	50990000	50995000	50787909	50787929	ATGGACACTAGATGGCAGTA	p	u	NA	NA	NA	NA	NA	human_loop_2721	Orthologous	notinRE
chr12	71590000	72020000	mouse_loop_793	chr14	51748244	52249015	humanized-mouse_loop_793	chr14	51750000	52250000	human_loop_2726	chr12	71590000	71600000	chr12	72010000	72020000	71595967	71595987	TTGGCCTCTAGAGGGAGCAC	p	u	NA	NA	NA	NA	NA	mouse_loop_793	Orthologous	notinRE	chr14	51750000	51755000	chr14	52245000	52250000	51750201	51750221	TTGCCCTCTAGAGGGAGCAA	p	u	NA	NA	NA	NA	NA	human_loop_2726	Orthologous	notinRE
chr14	45600000	45770000	mouse_loop_1055	chr14	52767159	52936608	humanized-mouse_loop_1055	chr14	52765000	52945000	human_loop_2728	chr14	45600000	45610000	chr14	45760000	45770000	45601324	45601344	TGTTCCTCTAGAGGGAGCCC	p	u	45762422	45762442	AGTGCCTCCAGAGGGCACTG	n	u	mouse_loop_1055	Orthologous	notinRE	chr14	52765000	52770000	chr14	52940000	52945000	52766590	52766610	TGCTCCTCTAGAGGGAGCAC	p	u	52940489	52940509	TCTGTCACAAGGTGGCAGCA	n	u	human_loop_2728	Orthologous	notinRE
chr14	46600000	47350000	mouse_loop_1056	chr14	53992958	54823816	humanized-mouse_loop_1056	chr14	53990000	54805000	human_loop_2733	chr14	46600000	46610000	chr14	47340000	47350000	NA	NA	NA	NA	NA	NA	NA	NA	NA	NA	mouse_loop_1056	Orthologous	notinRE	chr14	53990000	53995000	chr14	54800000	54805000	NA	NA	NA	NA	NA	54805620	54805640	GTTGCCACTGGAAGGCAGTG	n	i	human_loop_2733	Orthologous	notinRE
chr14	47510000	47710000	mouse_loop_1057	chr14	55039170	55245646	humanized-mouse_loop_1057	chr14	55025000	55245000	human_loop_2735	chr14	47510000	47520000	chr14	47700000	47710000	NA	NA	NA	NA	NA	47707142	47707162	ACAACCAGCAGGGGGCAGCA	n	u	mouse_loop_1057	Orthologous	inRE	chr14	55025000	55030000	chr14	55240000	55245000	55030898	55030918	TTTTCCAGTAGATGGCAGTA	p	u	NA	NA	NA	NA	NA	human_loop_2735	Orthologous	notinRE
chr4	108540000	108660000	mouse_loop_2330	chr1	52356588	52468750	humanized-mouse_loop_2330	chr1	52360000	52470000	human_loop_274	chr4	108540000	108550000	chr4	108650000	108660000	NA	NA	NA	NA	NA	108649258	108649278	TGGACCACAAGAGGGAGGTA	n	u	mouse_loop_2330	Orthologous	notinRE	chr1	52360000	52365000	chr1	52465000	52470000	52362699	52362719	TAAACCTCAAGGTGGAGCTA	p	u	NA	NA	NA	NA	NA	human_loop_274	Orthologous	notinRE
chr12	72860000	73150000	mouse_loop_794	chr14	59587246	59911160	humanized-mouse_loop_794	chr14	59590000	59910000	human_loop_2746	chr12	72860000	72870000	chr12	73140000	73150000	72869599	72869619	GCTACCAGAAGGTGGCGGTG	p	i	73148764	73148784	TTTTCCACAAGATGGCTCTA	n	u	mouse_loop_794	Orthologous	notinRE	chr14	59590000	59595000	chr14	59905000	59910000	59594039	59594059	TCTACCAGAAGGTGGCAGTG	p	i	59911112	59911132	TTCCCCACAAGGAGGCTCCA	n	u	human_loop_2746	Orthologous	notinRE
chr12	73560000	73800000	mouse_loop_797	chr14	60419248	60656507	humanized-mouse_loop_797	chr14	60430000	60655000	human_loop_2750	chr12	73560000	73570000	chr12	73790000	73800000	73563027	73563047	ACAGCCAGATGAGGGCAGCA	p	u	73795111	73795131	CCAACCAGTAGAGGGCAGTG	n	u	mouse_loop_797	Orthologous	notinRE	chr14	60430000	60435000	chr14	60650000	60655000	60431908	60431928	ATGGCCAGGTGAGGGCAGCA	p	u	NA	NA	NA	NA	NA	human_loop_2750	Orthologous	notinRE
chr12	73790000	74080000	mouse_loop_798	chr14	60650415	61030689	humanized-mouse_loop_798	chr14	60650000	61030000	human_loop_2755	chr12	73790000	73800000	chr12	74070000	74080000	73795111	73795131	CCAACCAGTAGAGGGCAGTG	n	u	NA	NA	NA	NA	NA	mouse_loop_798	Orthologous	notinRE	chr14	60650000	60655000	chr14	61025000	61030000	NA	NA	NA	NA	NA	61026281	61026301	TTGGACAGCAGGGGGCTCTC	n	i	human_loop_2755	Orthologous	notinRE
chr12	73940000	74080000	mouse_loop_799	chr14	60811539	61030689	humanized-mouse_loop_799	chr14	60810000	61030000	human_loop_2757	chr12	73940000	73950000	chr12	74070000	74080000	NA	NA	NA	NA	NA	NA	NA	NA	NA	NA	mouse_loop_799	Orthologous	notinRE	chr14	60810000	60815000	chr14	61025000	61030000	60816810	60816830	ATGGCCAGCAGGTGGCAGAG	p	u	61026281	61026301	TTGGACAGCAGGGGGCTCTC	n	i	human_loop_2757	Orthologous	notinRE
chr12	74120000	74630000	mouse_loop_800	chr14	61089666	61731135	humanized-mouse_loop_800	chr14	61090000	61720000	human_loop_2759	chr12	74120000	74130000	chr12	74620000	74630000	74122106	74122126	GTATCCAGCAGGGGGCACTC	p	u	74618487	74618507	TCTCCCAGCAGAGGTCGCTG	n	u	mouse_loop_800	Orthologous	notinRE	chr14	61090000	61095000	chr14	61715000	61720000	61092248	61092268	TTGGCCAGCAGGTGGCACTC	p	u	61719678	61719698	TCATCCAGCAGAGGTCTCTC	n	u	human_loop_2759	Orthologous	notinRE
chr12	74660000	74800000	mouse_loop_801	chr14	61757718	61918684	humanized-mouse_loop_801	chr14	61760000	61920000	human_loop_2762	chr12	74660000	74670000	chr12	74790000	74800000	NA	NA	NA	NA	NA	NA	NA	NA	NA	NA	mouse_loop_801	Orthologous	notinRE	chr14	61760000	61770000	chr14	61910000	61920000	61763823	61763843	GTGACCATTAGATGGCACTG	p	u	NA	NA	NA	NA	NA	human_loop_2762	Orthologous	notinRE
chr12	74800000	75120000	mouse_loop_802	chr14	61918684	62307123	humanized-mouse_loop_802	chr14	61925000	62305000	human_loop_2765	chr12	74800000	74810000	chr12	75110000	75120000	NA	NA	NA	NA	NA	NA	NA	NA	NA	NA	mouse_loop_802	Orthologous	notinRE	chr14	61925000	61930000	chr14	62300000	62305000	NA	NA	NA	NA	NA	62304497	62304517	ATGGCCACAAGGTGGCAGGG	n	u	human_loop_2765	Orthologous	notinRE
chr12	75430000	76500000	mouse_loop_803	chr14	62638374	63756098	humanized-mouse_loop_803	chr14	62630000	63745000	human_loop_2768	chr12	75430000	75440000	chr12	76490000	76500000	75434172	75434192	CTTGCCAGCAGGGGGCAGTA	p	u	76490596	76490616	GTTGCCACAAGATGGCAGCA	n	u	mouse_loop_803	Orthologous	notinRE	chr14	62630000	62635000	chr14	63740000	63745000	NA	NA	NA	NA	NA	63743657	63743677	ATTACCACTGGATGGCAGCA	n	u	human_loop_2768	Orthologous	notinRE
chr12	77290000	77440000	mouse_loop_806	chr14	64768215	64943719	humanized-mouse_loop_806	chr14	64810000	64950000	human_loop_2773	chr12	77290000	77300000	chr12	77430000	77440000	NA	NA	NA	NA	NA	77442291	77442311	TTGGCCAAAAGATGGCGCCA	n	u	mouse_loop_806	Orthologous	notinRE	chr14	64810000	64815000	chr14	64945000	64950000	64811040	64811060	GCCAACAGAAGAGGGTAGTA	p	u	NA	NA	NA	NA	NA	human_loop_2773	Orthologous	inRE
chr12	77590000	77710000	mouse_loop_809	chr14	65128335	65248972	humanized-mouse_loop_809	chr14	65135000	65230000	human_loop_2774	chr12	77590000	77600000	chr12	77700000	77710000	77597465	77597485	ATGTCCTCTAGGGGGCAGAA	p	u	77697536	77697556	ATGCTCAGCAGAGGGCACTG	n	i	mouse_loop_809	Orthologous	notinRE	chr14	65135000	65140000	chr14	65225000	65230000	65138415	65138435	ACCTCCTCTAGGGGGCAGAA	p	u	65231658	65231678	ATGCCCAGCAGAGGGCACTG	n	i	human_loop_2774	Orthologous	notinRE
chr12	78100000	78780000	mouse_loop_812	chr14	65629652	66430545	humanized-mouse_loop_812	chr14	65625000	66430000	human_loop_2776	chr12	78100000	78110000	chr12	78770000	78780000	78102184	78102204	AGGGCCAGCAGGGGGTGGTG	p	u	NA	NA	NA	NA	NA	mouse_loop_812	Orthologous	notinRE	chr14	65625000	65630000	chr14	66425000	66430000	65631011	65631031	GTTGTCAGCAGAGGGCGATA	p	u	66426174	66426194	CTCACCACAAGATGGCACTA	n	i	human_loop_2776	Orthologous	notinRE
chr12	78090000	78890000	mouse_loop_810	chr14	65611830	66542597	humanized-mouse_loop_810	chr14	65625000	66540000	human_loop_2777	chr12	78090000	78100000	chr12	78880000	78890000	78102184	78102204	AGGGCCAGCAGGGGGTGGTG	p	u	78882556	78882576	GTGTCCAGCAGAGGGCGCTG	n	u	mouse_loop_810	Orthologous	notinRE	chr14	65625000	65630000	chr14	66535000	66540000	65631011	65631031	GTTGTCAGCAGAGGGCGATA	p	u	66537627	66537647	GTTTCCAGCAGAGGGCAGTG	n	u	human_loop_2777	Orthologous	notinRE
chr12	78150000	78340000	mouse_loop_813	chr14	65684108	65879684	humanized-mouse_loop_813	chr14	65685000	65880000	human_loop_2779	chr12	78150000	78160000	chr12	78330000	78340000	78153904	78153924	TAGGCCAAGAGGTGGCGATG	p	u	NA	NA	NA	NA	NA	mouse_loop_813	Orthologous	notinRE	chr14	65685000	65690000	chr14	65875000	65880000	65689242	65689262	CCGGCCAGGAGATGGCGACG	p	u	65881889	65881909	TTGGTCTGGAGGGGGAGCTA	p	u	human_loop_2779	Orthologous	notinRE
chr4	107410000	107530000	mouse_loop_2329	chr1	53727664	53859916	humanized-mouse_loop_2329	chr1	53745000	53860000	human_loop_278	chr4	107410000	107420000	chr4	107520000	107530000	107410713	107410733	GTGGCCAGCAGGGGGCACTC	p	u	107517764	107517784	CTCTCCACACGGGGGCGCCC	n	u	mouse_loop_2329	Orthologous	notinRE	chr1	53745000	53750000	chr1	53855000	53860000	53744077	53744097	CTTTCCACGTGGGGGCGCCC	p	u	53859162	53859182	GTGGCCAGCAGGGGGCGCCC	n	u	human_loop_278	Orthologous	inRE
chr12	80020000	80200000	mouse_loop_814	chr14	67895090	68073266	humanized-mouse_loop_814	chr14	67890000	68045000	human_loop_2789	chr12	80020000	80030000	chr12	80190000	80200000	80019398	80019418	GTGGCCACTAGAGGGCAACC	p	i	80193688	80193708	CCAGCCACTAGGGGGCAGCA	n	i	mouse_loop_814	Orthologous	inRE	chr14	67890000	67895000	chr14	68040000	68045000	NA	NA	NA	NA	NA	NA	NA	NA	NA	NA	human_loop_2789	Orthologous	notinRE
chr4	106910000	107030000	mouse_loop_2327	chr1	54320765	54430027	humanized-mouse_loop_2327	chr1	54320000	54430000	human_loop_279	chr4	106910000	106920000	chr4	107020000	107030000	NA	NA	NA	NA	NA	107022035	107022055	TTAGCCAGAAGAGGGTGCCA	n	u	mouse_loop_2327	Orthologous	notinRE	chr1	54320000	54330000	chr1	54420000	54430000	54326732	54326752	TCAGCCAGAAGGGGGCACCA	p	u	54425511	54425531	TCAGAGGGCAGAGGGCACTA	n	u	human_loop_279	Orthologous	notinRE
chr12	80440000	81250000	mouse_loop_815	chr14	68369124	69317989	humanized-mouse_loop_815	chr14	68400000	69290000	human_loop_2792	chr12	80440000	80450000	chr12	81240000	81250000	NA	NA	NA	NA	NA	NA	NA	NA	NA	NA	mouse_loop_815	Orthologous	notinRE	chr14	68400000	68405000	chr14	69285000	69290000	68400882	68400902	GTAACCACTAGGTGGCATCT	p	u	NA	NA	NA	NA	NA	human_loop_2792	Orthologous	notinRE
chr12	80450000	80710000	mouse_loop_816	chr14	68402549	68710910	humanized-mouse_loop_816	chr14	68410000	68715000	human_loop_2793	chr12	80450000	80460000	chr12	80700000	80710000	NA	NA	NA	NA	NA	80713780	80713800	AGAGCCAGAAAAGGGAGCCA	n	u	mouse_loop_816	Orthologous	notinRE	chr14	68410000	68415000	chr14	68710000	68715000	68410756	68410776	AGACACAGTAGATGGCGCTG	p	u	68715284	68715304	TGTAACACTAGGTGGCAGAA	p	u	human_loop_2793	Orthologous	notinRE
chr12	80710000	81250000	mouse_loop_817	chr14	68710910	69317989	humanized-mouse_loop_817	chr14	68710000	69290000	human_loop_2795	chr12	80710000	80720000	chr12	81240000	81250000	80713780	80713800	AGAGCCAGAAAAGGGAGCCA	n	u	NA	NA	NA	NA	NA	mouse_loop_817	Orthologous	notinRE	chr14	68710000	68720000	chr14	69280000	69290000	68715284	68715304	TGTAACACTAGGTGGCAGAA	p	u	NA	NA	NA	NA	NA	human_loop_2795	Orthologous	notinRE
chr12	81290000	81490000	mouse_loop_820	chr14	69364880	69566115	humanized-mouse_loop_820	chr14	69375000	69560000	human_loop_2798	chr12	81290000	81300000	chr12	81480000	81490000	NA	NA	NA	NA	NA	NA	NA	NA	NA	NA	mouse_loop_820	Orthologous	notinRE	chr14	69375000	69380000	chr14	69555000	69560000	69378485	69378505	ATGGCCACTAGAGGGTGCTA	p	u	NA	NA	NA	NA	NA	human_loop_2798	Orthologous	notinRE
chr4	149720000	149850000	mouse_loop_2421	chr1	8610324	8789991	humanized-mouse_loop_2421	chr1	8620000	8790000	human_loop_28	chr4	149720000	149730000	chr4	149840000	149850000	149721588	149721608	GGAGACTCTAGAGGGCAGTG	p	u	149840077	149840097	TTGGCCAGGGGGCGGCAGTA	n	u	mouse_loop_2421	Orthologous	notinRE	chr1	8620000	8625000	chr1	8785000	8790000	8621290	8621310	ATAACCAGGGAGTGGCAGCA	p	u	8786753	8786773	GGAGACTCTAGAGGGCAGTA	n	u	human_loop_28	Orthologous	notinRE
chr12	81860000	82000000	mouse_loop_821	chr14	70039845	70193215	humanized-mouse_loop_821	chr14	70070000	70195000	human_loop_2801	chr12	81860000	81870000	chr12	81990000	82000000	81870776	81870796	CCTACCGCCAGGTGGCGCCA	p	u	NA	NA	NA	NA	NA	mouse_loop_821	Orthologous	notinRE	chr14	70070000	70075000	chr14	70190000	70195000	70070469	70070489	CCCACCACTAGAGGCTGGGC	p	i	NA	NA	NA	NA	NA	human_loop_2801	Orthologous	notinRE
chr12	82080000	82290000	mouse_loop_822	chr14	70285449	70501667	humanized-mouse_loop_822	chr14	70280000	70500000	human_loop_2803	chr12	82080000	82090000	chr12	82280000	82290000	82083499	82083519	TCTGCCACCAGATGGCGGCA	p	u	82283275	82283295	CAGGCCACCAGAGGGCACCA	n	u	mouse_loop_822	Orthologous	notinRE	chr14	70280000	70285000	chr14	70495000	70500000	70285589	70285609	TCTACCACCAGAGGGCAGTA	p	u	70494706	70494726	CAGCCCACCAGGGGGCACCG	n	u	human_loop_2803	Orthologous	notinRE
chr12	82720000	82890000	mouse_loop_824	chr14	71088456	71284747	humanized-mouse_loop_824	chr14	71100000	71280000	human_loop_2805	chr12	82720000	82730000	chr12	82880000	82890000	82720532	82720552	ACCAACACCAGAGGGAGCAA	p	u	82888447	82888467	ATGTCCAGAAGAGGGCGTAA	n	i	mouse_loop_824	Orthologous	inRE	chr14	71100000	71105000	chr14	71275000	71280000	NA	NA	NA	NA	NA	71284640	71284660	GCGGTCGCTGGGTGGAGCCC	p	u	human_loop_2805	Orthologous	notinRE
chr12	82900000	83020000	mouse_loop_825	chr14	71294570	71444998	humanized-mouse_loop_825	chr14	71280000	71425000	human_loop_2806	chr12	82900000	82910000	chr12	83010000	83020000	82897715	82897735	TCCTCCAGCAGGGGGCAGTG	p	u	83016747	83016767	GTTGCCACTAGGTGGTGACA	n	u	mouse_loop_825	Orthologous	inRE	chr14	71280000	71285000	chr14	71420000	71425000	71284640	71284660	GCGGTCGCTGGGTGGAGCCC	p	u	71422778	71422798	TTACCCACTAGATGTCAGCA	n	u	human_loop_2806	Orthologous	inRE
chr12	83260000	83580000	mouse_loop_826	chr14	71775949	72230991	humanized-mouse_loop_826	chr14	71780000	72220000	human_loop_2809	chr12	83260000	83270000	chr12	83570000	83580000	NA	NA	NA	NA	NA	83571369	83571389	GGAAACTCTAGAGGGCGGAG	p	u	mouse_loop_826	Orthologous	notinRE	chr14	71780000	71785000	chr14	72215000	72220000	NA	NA	NA	NA	NA	72219957	72219977	TCGGACAGCAGAGGGAGCCA	n	u	human_loop_2809	Orthologous	notinRE
chr4	106500000	106840000	mouse_loop_2325	chr1	54533080	54965865	humanized-mouse_loop_2325	chr1	54535000	54960000	human_loop_281	chr4	106500000	106510000	chr4	106830000	106840000	106511652	106511672	GCGGCCTCTAGGGGGCACTG	p	u	106836794	106836814	TCCACCAGTAGAGGGTACTA	n	u	mouse_loop_2325	Orthologous	notinRE	chr1	54535000	54540000	chr1	54955000	54960000	54535957	54535977	TCCACCAGTAGAGGGTACTA	p	u	54955241	54955261	GCGGCCCCTAGGGGGCAGTG	n	u	human_loop_281	Orthologous	notinRE
chr12	85980000	86100000	mouse_loop_827	chr14	74813301	74948502	humanized-mouse_loop_827	chr14	74825000	74960000	human_loop_2822	chr12	85980000	85990000	chr12	86090000	86100000	NA	NA	NA	NA	NA	86096447	86096467	CAAACCACCAGGGGGCAGCA	n	i	mouse_loop_827	Orthologous	notinRE	chr14	74825000	74830000	chr14	74955000	74960000	74829198	74829218	ATAGCCAGCAGATGGCAATC	p	u	NA	NA	NA	NA	NA	human_loop_2822	Orthologous	notinRE
chr12	86690000	86830000	mouse_loop_829	chr14	75612658	75763256	humanized-mouse_loop_829	chr14	75600000	75770000	human_loop_2827	chr12	86690000	86700000	chr12	86820000	86830000	86687513	86687533	TATTCCACTAGGGGGTGCCG	p	u	86828874	86828894	ACAACCACCAGGTGGCAGAG	n	i	mouse_loop_829	Orthologous	notinRE	chr14	75600000	75605000	chr14	75765000	75770000	75599266	75599286	CTCAACAGCAGATGGCAATG	p	u	NA	NA	NA	NA	NA	human_loop_2827	Orthologous	notinRE
chr12	86840000	87010000	mouse_loop_830	chr14	75780982	75962098	humanized-mouse_loop_830	chr14	75770000	75960000	human_loop_2828	chr12	86840000	86850000	chr12	87000000	87010000	86837864	86837884	ACTACCAGCAGAGGGCGCTC	p	i	87004016	87004036	ATAGCCACTGGAGGGCAGCA	n	u	mouse_loop_830	Orthologous	notinRE	chr14	75770000	75775000	chr14	75955000	75960000	NA	NA	NA	NA	NA	75955307	75955327	ATGACCAGCAGAGGGCAGCA	n	u	human_loop_2828	Orthologous	notinRE
chr12	87180000	87420000	mouse_loop_832	chr14	76145434	76448360	humanized-mouse_loop_832	chr14	76170000	76440000	human_loop_2831	chr12	87180000	87190000	chr12	87410000	87420000	NA	NA	NA	NA	NA	NA	NA	NA	NA	NA	mouse_loop_832	Orthologous	notinRE	chr14	76170000	76180000	chr14	76430000	76440000	NA	NA	NA	NA	NA	NA	NA	NA	NA	NA	human_loop_2831	Orthologous	notinRE
chr12	87470000	87750000	mouse_loop_833	chr14	76513276	76826374	humanized-mouse_loop_833	chr14	76515000	76855000	human_loop_2834	chr12	87470000	87480000	chr12	87740000	87750000	87473914	87473934	CTTCCCAGCAGGGGGCAGAC	p	u	87743873	87743893	TGCGCCACCAGAGGGCGCGC	n	u	mouse_loop_833	Orthologous	notinRE	chr14	76515000	76520000	chr14	76850000	76855000	76517324	76517344	GTGAGCAGCAGGGGGCAACA	p	i	76853685	76853705	AGTGCCTGTAGGGGGCTCTA	n	u	human_loop_2834	Orthologous	notinRE
chr12	88130000	88250000	mouse_loop_834	chr14	77370280	77519980	humanized-mouse_loop_834	chr14	77345000	77540000	human_loop_2839	chr12	88130000	88140000	chr12	88240000	88250000	88136954	88136974	CTGTCCACTGGATGGTGCTG	p	i	88247502	88247522	CCAGGCAGTAGGGGGCGCGA	n	i	mouse_loop_834	Orthologous	notinRE	chr14	77345000	77350000	chr14	77535000	77540000	77342526	77342546	TTTCCCAGCAGAGGGTGCTC	p	u	77534759	77534779	CATGCCACATGGGGGCAGCA	n	i	human_loop_2839	Orthologous	notinRE
chr12	90230000	90350000	mouse_loop_836	chr14	78914198	79039225	humanized-mouse_loop_836	chr14	78920000	79035000	human_loop_2847	chr12	90230000	90240000	chr12	90340000	90350000	90230752	90230772	CCTACCAGAAGGTGGCACAC	p	u	90345053	90345073	CTTCCCAGCAGAGGGCAGCA	n	u	mouse_loop_836	Orthologous	notinRE	chr14	78920000	78925000	chr14	79030000	79035000	78914991	78915011	TCTGCCAGAAGGTGGCGCAT	p	u	79033085	79033105	CTTCCCAGCAGAGGGCAGCA	n	u	human_loop_2847	Orthologous	notinRE
chr12	91970000	92550000	mouse_loop_837	chr14	80670951	81313598	humanized-mouse_loop_837	chr14	80660000	81330000	human_loop_2848	chr12	91970000	91980000	chr12	92540000	92550000	NA	NA	NA	NA	NA	NA	NA	NA	NA	NA	mouse_loop_837	Orthologous	notinRE	chr14	80660000	80670000	chr14	81320000	81330000	80669474	80669494	TTGACCACTAGTGGGCGCTC	p	u	NA	NA	NA	NA	NA	human_loop_2848	Orthologous	notinRE
chr12	92870000	93030000	mouse_loop_840	chr14	81726824	81920948	humanized-mouse_loop_840	chr14	81740000	81920000	human_loop_2852	chr12	92870000	92880000	chr12	93020000	93030000	92879339	92879359	ATGGCCACAAGATGGGGCAT	p	u	NA	NA	NA	NA	NA	mouse_loop_840	Orthologous	notinRE	chr14	81740000	81745000	chr14	81915000	81920000	81735944	81735964	CTAGCCACAAGATGGAGTGT	p	u	NA	NA	NA	NA	NA	human_loop_2852	Orthologous	notinRE
chr4	105900000	106050000	mouse_loop_2323	chr1	55604616	55748637	humanized-mouse_loop_2323	chr1	55600000	55745000	human_loop_286	chr4	105900000	105910000	chr4	106040000	106050000	105901306	105901326	ATGCCCACAAGAGGGCAGTG	p	i	106048664	106048684	TCTGCCAGCAGAGGGCAGCA	n	u	mouse_loop_2323	Orthologous	notinRE	chr1	55600000	55605000	chr1	55740000	55745000	NA	NA	NA	NA	NA	55743386	55743406	ATGTCCACAAGAGGGCAGTG	n	u	human_loop_286	Orthologous	notinRE
chr12	101810000	102080000	mouse_loop_845	chr14	91362779	91639976	humanized-mouse_loop_845	chr14	91360000	91640000	human_loop_2866	chr12	101810000	101820000	chr12	102070000	102080000	101816684	101816704	GTGTCCTCTAGAGGGCACCA	p	u	102079614	102079634	GTGACCACCAGAGGGCAGCA	n	u	mouse_loop_845	Orthologous	notinRE	chr14	91360000	91365000	chr14	91635000	91640000	91369543	91369563	GTGTCCTCTGGGGGGCACCA	p	u	NA	NA	NA	NA	NA	human_loop_2866	Orthologous	notinRE
chr12	103220000	103630000	mouse_loop_846	chr14	92597129	93155452	humanized-mouse_loop_846	chr14	92580000	93150000	human_loop_2871	chr12	103220000	103230000	chr12	103620000	103630000	103223542	103223562	TCAACCACAAGAGGGAGATG	p	u	NA	NA	NA	NA	NA	mouse_loop_846	Orthologous	notinRE	chr14	92580000	92590000	chr14	93140000	93150000	NA	NA	NA	NA	NA	93147584	93147604	AGGGCCACTAGGTGGCAGGC	n	u	human_loop_2871	Orthologous	notinRE
chr12	103810000	103950000	mouse_loop_850	chr14	93410314	93592534	humanized-mouse_loop_850	chr14	93415000	93605000	human_loop_2876	chr12	103810000	103820000	chr12	103940000	103950000	103817431	103817451	GCCAACACCAGGGGGCAGCA	p	u	NA	NA	NA	NA	NA	mouse_loop_850	Orthologous	notinRE	chr14	93415000	93420000	chr14	93600000	93605000	93418421	93418441	CCTGACACCAGGGGGCAGCA	p	u	93598972	93598992	CTGGCCGACAGATGGGGCTG	n	i	human_loop_2876	Orthologous	inRE
chr12	104370000	104550000	mouse_loop_851	chr14	94107696	94387692	humanized-mouse_loop_851	chr14	94120000	94380000	human_loop_2878	chr12	104370000	104380000	chr12	104540000	104550000	NA	NA	NA	NA	NA	NA	NA	NA	NA	NA	mouse_loop_851	Orthologous	notinRE	chr14	94120000	94125000	chr14	94375000	94380000	94121600	94121620	TTTACCAGCAGGGGGTGCTA	p	u	NA	NA	NA	NA	NA	human_loop_2878	Orthologous	notinRE
chr12	104370000	104610000	mouse_loop_852	chr14	94107696	94468135	humanized-mouse_loop_852	chr14	94120000	94480000	human_loop_2879	chr12	104370000	104380000	chr12	104600000	104610000	NA	NA	NA	NA	NA	NA	NA	NA	NA	NA	mouse_loop_852	Orthologous	notinRE	chr14	94120000	94130000	chr14	94470000	94480000	94121600	94121620	TTTACCAGCAGGGGGTGCTA	p	u	NA	NA	NA	NA	NA	human_loop_2879	Orthologous	notinRE
chr12	106290000	106670000	mouse_loop_859	chr14	96036749	96464774	humanized-mouse_loop_859	chr14	96030000	96470000	human_loop_2888	chr12	106290000	106300000	chr12	106660000	106670000	106289295	106289315	AATACCAGAAGATGGCGCCA	p	u	106665803	106665823	TTAGCCAGCAGGTGGCTCTG	n	i	mouse_loop_859	Orthologous	notinRE	chr14	96030000	96035000	chr14	96465000	96470000	96032669	96032689	CAAAACTGGAGGGGGCGCTC	p	u	96460848	96460868	TTAGCCAGCAGGGGGCTCTG	n	u	human_loop_2888	Orthologous	notinRE
chr12	106730000	106850000	mouse_loop_860	chr14	96558911	96735724	humanized-mouse_loop_860	chr14	96560000	96745000	human_loop_2894	chr12	106730000	106740000	chr12	106840000	106850000	106736274	106736294	CATCCCTGCAGGGGGCAGTG	p	u	106850108	106850128	CTTGCCAGCAGAGGGCGCCC	n	u	mouse_loop_860	Orthologous	notinRE	chr14	96560000	96565000	chr14	96740000	96745000	96567059	96567079	AGGACCAGCAGGGGTCAGTG	p	i	96742030	96742050	GATGCCAGCAGGGGGCGCCC	n	u	human_loop_2894	Orthologous	notinRE
chr12	107080000	107210000	mouse_loop_861	chr14	97035613	97216249	humanized-mouse_loop_861	chr14	97045000	97210000	human_loop_2897	chr12	107080000	107090000	chr12	107200000	107210000	107093084	107093104	CTGCTCGCCAGGTGGCTGCA	p	u	107201738	107201758	GGAGCCTACAGAGGGCTCCC	n	u	mouse_loop_861	Orthologous	notinRE	chr14	97045000	97050000	chr14	97205000	97210000	97050777	97050797	TTGGCCGGCTGAGGGAGCCC	p	u	97207933	97207953	GCTGACGCTAGAGGGCGCGC	n	u	human_loop_2897	Orthologous	notinRE
chr12	107090000	107300000	mouse_loop_862	chr14	97047661	97325839	humanized-mouse_loop_862	chr14	97045000	97325000	human_loop_2898	chr12	107090000	107100000	chr12	107290000	107300000	107093084	107093104	CTGCTCGCCAGGTGGCTGCA	p	u	107294173	107294193	ATGGCCAGCAGAGGGCTGAG	n	u	mouse_loop_862	Orthologous	notinRE	chr14	97045000	97050000	chr14	97320000	97325000	97050777	97050797	TTGGCCGGCTGAGGGAGCCC	p	u	NA	NA	NA	NA	NA	human_loop_2898	Orthologous	notinRE
chr12	109430000	109550000	mouse_loop_863	chr14	99964766	100118663	humanized-mouse_loop_863	chr14	99985000	100100000	human_loop_2899	chr12	109430000	109440000	chr12	109540000	109550000	NA	NA	NA	NA	NA	109545958	109545978	CCAGCCAGCAGGGGGCAACC	p	u	mouse_loop_863	Orthologous	notinRE	chr14	99985000	99990000	chr14	100095000	100100000	99984924	99984944	CCAGACAGCAGGGGGCGCCA	p	u	100095354	100095374	CGGGCCGCTAGGGGGCCCCT	n	u	human_loop_2899	Orthologous	notinRE
chr4	149630000	149840000	mouse_loop_2419	chr1	8621586	8909243	humanized-mouse_loop_2419	chr1	8620000	8905000	human_loop_29	chr4	149630000	149640000	chr4	149830000	149840000	NA	NA	NA	NA	NA	149840077	149840097	TTGGCCAGGGGGCGGCAGTA	n	u	mouse_loop_2419	Orthologous	notinRE	chr1	8620000	8625000	chr1	8900000	8905000	8621290	8621310	ATAACCAGGGAGTGGCAGCA	p	u	8909134	8909154	TCAGCCGCCAGGGGGCGCAG	n	u	human_loop_29	Orthologous	notinRE
chr12	109600000	109730000	mouse_loop_864	chr14	100193182	100348503	humanized-mouse_loop_864	chr14	100190000	100360000	human_loop_2901	chr12	109600000	109610000	chr12	109720000	109730000	109602178	109602198	GGAACCACACGGGGCCACTC	p	u	NA	NA	NA	NA	NA	mouse_loop_864	Orthologous	notinRE	chr14	100190000	100200000	chr14	100350000	100360000	100196493	100196513	CTGGGCGGGAGGGCGAGCCC	n	u	100351878	100351898	TCTACCCATAGGTGGTGCTG	n	u	human_loop_2901	Orthologous	notinRE
chr12	111700000	111840000	mouse_loop_868	chr14	102250353	102431220	humanized-mouse_loop_868	chr14	102230000	102430000	human_loop_2907	chr12	111700000	111710000	chr12	111830000	111840000	NA	NA	NA	NA	NA	111836939	111836959	GTGACCACCAGAGGGCGCAA	p	u	mouse_loop_868	Orthologous	notinRE	chr14	102230000	102235000	chr14	102425000	102430000	NA	NA	NA	NA	NA	NA	NA	NA	NA	NA	human_loop_2907	Orthologous	notinRE
chr12	111830000	112090000	mouse_loop_869	chr14	102415362	102787636	humanized-mouse_loop_869	chr14	102425000	102785000	human_loop_2910	chr12	111830000	111840000	chr12	112080000	112090000	111836939	111836959	GTGACCACCAGAGGGCGCAA	p	u	112082053	112082073	GGGAACGCTAGGGGGCACCC	n	u	mouse_loop_869	Orthologous	notinRE	chr14	102425000	102430000	chr14	102780000	102785000	NA	NA	NA	NA	NA	102780698	102780718	TCAGCCGCTAGAGGGCACCT	n	i	human_loop_2910	Orthologous	notinRE
chr4	94710000	95540000	mouse_loop_2315	chr1	59242529	60167228	humanized-mouse_loop_2315	chr1	59200000	60165000	human_loop_294	chr4	94710000	94720000	chr4	95530000	95540000	94720061	94720081	GCGGCCTCTAGGAAGCGCTA	p	i	95538096	95538116	AGTGCCACTGGGTGTCACTA	n	u	mouse_loop_2315	Orthologous	notinRE	chr1	59200000	59205000	chr1	60160000	60165000	59205707	59205727	TCTTCCAGCAGAGGGCACTA	p	u	60165095	60165115	ACAGCCCCTAGGTGTCACTA	n	u	human_loop_294	Orthologous	notinRE
chr2	116720000	117010000	mouse_loop_1950	chr15	38260303	38650949	humanized-mouse_loop_1950	chr15	38285000	38650000	human_loop_2952	chr2	116720000	116730000	chr2	117000000	117010000	116722779	116722799	ATGAACAGCAGAGGGCACTG	p	i	117006435	117006455	CCATCCAGCAGGTGGCACTG	n	u	mouse_loop_1950	Orthologous	notinRE	chr15	38285000	38290000	chr15	38645000	38650000	NA	NA	NA	NA	NA	38646707	38646727	TCATCCAGTAGGTGGTGCTG	n	u	human_loop_2952	Orthologous	notinRE
chr2	117070000	117280000	mouse_loop_1952	chr15	38736806	38996809	humanized-mouse_loop_1952	chr15	38765000	38985000	human_loop_2954	chr2	117070000	117080000	chr2	117270000	117280000	117075183	117075203	GAAACCAGCAGAGGGCAACA	n	u	NA	NA	NA	NA	NA	mouse_loop_1952	Orthologous	inRE	chr15	38765000	38770000	chr15	38980000	38985000	38766520	38766540	GTGTCCTGTAGGTGGTAGCC	p	u	NA	NA	NA	NA	NA	human_loop_2954	Orthologous	notinRE
chr2	118310000	118440000	mouse_loop_1953	chr15	40336204	40477107	humanized-mouse_loop_1953	chr15	40335000	40460000	human_loop_2963	chr2	118310000	118320000	chr2	118430000	118440000	NA	NA	NA	NA	NA	118431969	118431989	AGTGCCACTAGAGGCCAGAA	n	u	mouse_loop_1953	Orthologous	inRE	chr15	40335000	40340000	chr15	40455000	40460000	40337468	40337488	TGGGCCAGTAGGGGACGCCC	p	u	NA	NA	NA	NA	NA	human_loop_2963	Orthologous	notinRE
chr2	118590000	118710000	mouse_loop_1955	chr15	40636455	40716002	humanized-mouse_loop_1955	chr15	40640000	40715000	human_loop_2967	chr2	118590000	118600000	chr2	118700000	118710000	118590411	118590431	GTCACCACTAGGGGGCAGAA	p	u	118709307	118709327	ATGGCCGGTAGGGGTCAGGC	n	u	mouse_loop_1955	Orthologous	notinRE	chr15	40640000	40645000	chr15	40710000	40715000	40636923	40636943	GTCGCCACTAAGGGGCAGCA	p	i	40714294	40714314	GCAGCCGGCAGGGGTCAGGC	n	u	human_loop_2967	Orthologous	notinRE
chr2	119110000	119350000	mouse_loop_1958	chr15	41182872	41482926	humanized-mouse_loop_1958	chr15	41195000	41480000	human_loop_2969	chr2	119110000	119120000	chr2	119340000	119350000	NA	NA	NA	NA	NA	NA	NA	NA	NA	NA	mouse_loop_1958	Orthologous	notinRE	chr15	41195000	41200000	chr15	41475000	41480000	NA	NA	NA	NA	NA	41477218	41477238	GAAGACACCAGAGGGTGCTA	n	u	human_loop_2969	Orthologous	notinRE
chr2	119990000	120110000	mouse_loop_1960	chr15	42273002	42379991	humanized-mouse_loop_1960	chr15	42280000	42350000	human_loop_2971	chr2	119990000	120000000	chr2	120100000	120110000	NA	NA	NA	NA	NA	120105908	120105928	ATGGCCACAAGGTGGCGAGC	n	u	mouse_loop_1960	Orthologous	notinRE	chr15	42280000	42285000	chr15	42345000	42350000	NA	NA	NA	NA	NA	NA	NA	NA	NA	NA	human_loop_2971	Orthologous	notinRE
chr2	122200000	122460000	mouse_loop_1965	chr15	45489530	45714500	humanized-mouse_loop_1965	chr15	45490000	45690000	human_loop_2980	chr2	122200000	122210000	chr2	122450000	122460000	NA	NA	NA	NA	NA	122454951	122454971	TGCACCACTAGAGGGAGTCC	n	u	mouse_loop_1965	Orthologous	notinRE	chr15	45490000	45495000	chr15	45685000	45690000	NA	NA	NA	NA	NA	NA	NA	NA	NA	NA	human_loop_2980	Orthologous	notinRE
chr9	74750000	75130000	mouse_loop_3236	chr15	52521327	53027925	humanized-mouse_loop_3236	chr15	52550000	53025000	human_loop_2996	chr9	74750000	74760000	chr9	75120000	75130000	74752844	74752864	TTGACCACTAGATGGCAGCA	p	u	75128815	75128835	GAGGCCAGAAGAGGGCGCCA	n	i	mouse_loop_3236	Orthologous	inRE	chr15	52550000	52555000	chr15	53020000	53025000	NA	NA	NA	NA	NA	53027864	53027884	TTGGCCAGTAGGTGGCAGCA	n	u	human_loop_2996	Orthologous	notinRE
chr4	154840000	154970000	mouse_loop_2430	chr1	1682254	1854341	humanized-mouse_loop_2430	chr1	1710000	1840000	human_loop_3	chr4	154840000	154850000	chr4	154960000	154970000	154855656	154855676	TTTCCCACCAGGTGGCGCTC	p	u	NA	NA	NA	NA	NA	mouse_loop_2430	Orthologous	notinRE	chr1	1710000	1715000	chr1	1835000	1840000	1710629	1710649	GGCACCTCTAGGGGGACCAG	p	i	NA	NA	NA	NA	NA	human_loop_3	Orthologous	notinRE
chr9	72820000	72940000	mouse_loop_3233	chr15	55513109	55723044	humanized-mouse_loop_3233	chr15	55510000	55735000	human_loop_3000	chr9	72820000	72830000	chr9	72930000	72940000	NA	NA	NA	NA	NA	72939754	72939774	ATGTACACAAGATGGCGCTA	n	i	mouse_loop_3233	Orthologous	notinRE	chr15	55510000	55515000	chr15	55730000	55735000	NA	NA	NA	NA	NA	NA	NA	NA	NA	NA	human_loop_3000	Orthologous	notinRE
chr9	72610000	72740000	mouse_loop_3232	chr15	55930908	56096678	humanized-mouse_loop_3232	chr15	55935000	56095000	human_loop_3002	chr9	72610000	72620000	chr9	72730000	72740000	72614664	72614684	TCTGCCAGAAGATGGCGCCA	p	u	72731953	72731973	TGCACCACTAGATGGCATGG	n	i	mouse_loop_3232	Orthologous	notinRE	chr15	55935000	55940000	chr15	56090000	56095000	NA	NA	NA	NA	NA	56092125	56092145	TCTGCCAGGAGGTGGCACCA	n	u	human_loop_3002	Orthologous	notinRE
chr9	71680000	72050000	mouse_loop_3230	chr15	57104032	57598553	humanized-mouse_loop_3230	chr15	57110000	57600000	human_loop_3004	chr9	71680000	71690000	chr9	72040000	72050000	71679751	71679771	TCGGACAGCAGGGGGCGCCC	p	u	72040075	72040095	CTGGCCTGCAGGTGGTGGTG	n	u	mouse_loop_3230	Orthologous	notinRE	chr15	57110000	57115000	chr15	57595000	57600000	57114085	57114105	TTGGCCTGCAGGTGGTGGTG	p	u	57598996	57599016	TCCGACAGCAGGGGGCGCCC	n	u	human_loop_3004	Orthologous	notinRE
chr9	71490000	71660000	mouse_loop_3228	chr15	57624069	57823315	humanized-mouse_loop_3228	chr15	57630000	57825000	human_loop_3011	chr9	71490000	71500000	chr9	71650000	71660000	NA	NA	NA	NA	NA	71654424	71654444	ATTACCACCAGGTGGTGCCA	n	i	mouse_loop_3228	Orthologous	notinRE	chr15	57630000	57635000	chr15	57820000	57825000	57633034	57633054	AGTACCATCAGGTGGCACCA	p	u	57819879	57819899	CCATCCACAAGGTGGCACTC	n	u	human_loop_3011	Orthologous	notinRE
chr9	70050000	70190000	mouse_loop_3225	chr15	59500854	59669178	humanized-mouse_loop_3225	chr15	59530000	59705000	human_loop_3020	chr9	70050000	70060000	chr9	70180000	70190000	70050740	70050760	GGGGCCAGAAGAGGGCAGTG	p	u	NA	NA	NA	NA	NA	mouse_loop_3225	Orthologous	inRE	chr15	59530000	59535000	chr15	59700000	59705000	59539754	59539774	GCAACCAGCAGAGGGCAGGC	p	u	59704970	59704990	CTCCACAGCAGATGGCAGCA	n	u	human_loop_3020	Orthologous	inRE
chr9	66890000	67120000	mouse_loop_3222	chr15	63076496	63342505	humanized-mouse_loop_3222	chr15	63080000	63390000	human_loop_3027	chr9	66890000	66900000	chr9	67110000	67120000	66891907	66891927	ATGGCCAGCAGGAGTCGCAA	n	u	NA	NA	NA	NA	NA	mouse_loop_3222	Orthologous	notinRE	chr15	63080000	63085000	chr15	63385000	63390000	NA	NA	NA	NA	NA	63385960	63385980	GTGAACAGCAGGTGGCAGCA	n	u	human_loop_3027	Orthologous	notinRE
chr9	64610000	64790000	mouse_loop_3211	chr15	65924577	66134390	humanized-mouse_loop_3211	chr15	65930000	66130000	human_loop_3040	chr9	64610000	64620000	chr9	64780000	64790000	64617041	64617061	TTGGTCAAAAGGGGGCGCTG	p	u	NA	NA	NA	NA	NA	mouse_loop_3211	Orthologous	notinRE	chr15	65930000	65940000	chr15	66120000	66130000	65931107	65931127	ACAACCACTAGATGGCAGAA	p	u	66129242	66129262	TCAGTCAACAGGGGGCATTG	n	i	human_loop_3040	Orthologous	notinRE
chr9	63760000	63950000	mouse_loop_3208	chr15	66893060	67148388	humanized-mouse_loop_3208	chr15	66895000	67145000	human_loop_3042	chr9	63760000	63770000	chr9	63940000	63950000	NA	NA	NA	NA	NA	63948455	63948475	GCTGCCGCTAGGAGGCACTC	n	u	mouse_loop_3208	Orthologous	notinRE	chr15	66895000	66900000	chr15	67140000	67145000	66896100	66896120	GCCGCCCCCAGGGGGCGCTC	p	u	NA	NA	NA	NA	NA	human_loop_3042	Orthologous	notinRE
chr9	62980000	63700000	mouse_loop_3205	chr15	67228786	68133798	humanized-mouse_loop_3205	chr15	67230000	68130000	human_loop_3044	chr9	62980000	62990000	chr9	63690000	63700000	NA	NA	NA	NA	NA	NA	NA	NA	NA	NA	mouse_loop_3205	Orthologous	notinRE	chr15	67230000	67235000	chr15	68125000	68130000	NA	NA	NA	NA	NA	NA	NA	NA	NA	NA	human_loop_3044	Orthologous	notinRE
chr9	63420000	63700000	mouse_loop_3206	chr15	67228786	67597213	humanized-mouse_loop_3206	chr15	67235000	67590000	human_loop_3045	chr9	63420000	63430000	chr9	63690000	63700000	NA	NA	NA	NA	NA	NA	NA	NA	NA	NA	mouse_loop_3206	Orthologous	notinRE	chr15	67235000	67240000	chr15	67585000	67590000	NA	NA	NA	NA	NA	NA	NA	NA	NA	NA	human_loop_3045	Orthologous	notinRE
chr9	62820000	62970000	mouse_loop_3204	chr15	68158388	68354088	humanized-mouse_loop_3204	chr15	68150000	68350000	human_loop_3049	chr9	62820000	62830000	chr9	62960000	62970000	62822420	62822440	AGGGCCAGGAGAGGGCATCA	n	u	NA	NA	NA	NA	NA	mouse_loop_3204	Orthologous	inRE	chr15	68150000	68160000	chr15	68340000	68350000	68155915	68155935	GCCGCCACCAGAGGGCGGCG	p	u	NA	NA	NA	NA	NA	human_loop_3049	Orthologous	notinRE
chr9	62140000	62410000	mouse_loop_3201	chr15	68835139	69170170	humanized-mouse_loop_3201	chr15	68850000	69170000	human_loop_3053	chr9	62140000	62150000	chr9	62400000	62410000	62142999	62143019	CAGCCCACTAGGGGGCACCA	p	u	NA	NA	NA	NA	NA	mouse_loop_3201	Orthologous	notinRE	chr15	68850000	68855000	chr15	69165000	69170000	NA	NA	NA	NA	NA	69168350	69168370	TTGGCCGCCAGGGGGCGCGC	n	u	human_loop_3053	Orthologous	notinRE
chr9	61890000	62100000	mouse_loop_3199	chr15	69344827	69577320	humanized-mouse_loop_3199	chr15	69355000	69560000	human_loop_3057	chr9	61890000	61900000	chr9	62090000	62100000	61888165	61888185	CTGCCCTGCAGGTGGCGCCC	p	i	NA	NA	NA	NA	NA	mouse_loop_3199	Orthologous	notinRE	chr15	69355000	69360000	chr15	69555000	69560000	69351590	69351610	TTGCCCACGAGAGGGCGCTG	p	u	69557884	69557904	AACACCAGCAGAGGGTGTTA	n	i	human_loop_3057	Orthologous	notinRE
chr9	60100000	60400000	mouse_loop_3196	chr15	71384794	71704658	humanized-mouse_loop_3196	chr15	71405000	71735000	human_loop_3060	chr9	60100000	60110000	chr9	60390000	60400000	60099748	60099768	TGAACCAAGAGGTGGCAGCG	p	u	60396228	60396248	TCCACCACCAGGTGGGGCAC	n	i	mouse_loop_3196	Orthologous	notinRE	chr15	71405000	71410000	chr15	71730000	71735000	71407709	71407729	GTCGCCGCCAGGGGGCGGCA	p	u	NA	NA	NA	NA	NA	human_loop_3060	Orthologous	notinRE
chr9	58850000	59120000	mouse_loop_3194	chr15	73101427	73382956	humanized-mouse_loop_3194	chr15	73075000	73375000	human_loop_3069	chr9	58850000	58860000	chr9	59110000	59120000	58861326	58861346	TTCACCACCAGGTGGCAGAT	p	u	NA	NA	NA	NA	NA	mouse_loop_3194	Orthologous	notinRE	chr15	73075000	73080000	chr15	73370000	73375000	NA	NA	NA	NA	NA	73373877	73373897	TTCACCACCAGGTGGCAGAT	n	u	human_loop_3069	Orthologous	notinRE
chr9	58380000	58510000	mouse_loop_3192	chr15	73838350	73999753	humanized-mouse_loop_3192	chr15	73850000	73990000	human_loop_3074	chr9	58380000	58390000	chr9	58500000	58510000	NA	NA	NA	NA	NA	NA	NA	NA	NA	NA	mouse_loop_3192	Orthologous	notinRE	chr15	73850000	73855000	chr15	73985000	73990000	73853028	73853048	TGTATCACTAGATGGCAGCA	p	u	NA	NA	NA	NA	NA	human_loop_3074	Orthologous	notinRE
chr9	57880000	58060000	mouse_loop_3190	chr15	74415606	74624452	humanized-mouse_loop_3190	chr15	74415000	74605000	human_loop_3077	chr9	57880000	57890000	chr9	58050000	58060000	57886486	57886506	GCTGCCGCCAGAGGGCAGCC	p	u	58052612	58052632	GTATCCAGCAGGGGGAGCGC	n	u	mouse_loop_3190	Orthologous	notinRE	chr15	74415000	74420000	chr15	74600000	74605000	74420037	74420057	GCTTCCAGCAGGGGGCGCGC	p	u	NA	NA	NA	NA	NA	human_loop_3077	Orthologous	notinRE
chr9	57600000	57850000	mouse_loop_3188	chr15	74664346	74920945	humanized-mouse_loop_3188	chr15	74665000	74915000	human_loop_3079	chr9	57600000	57610000	chr9	57840000	57850000	NA	NA	NA	NA	NA	NA	NA	NA	NA	NA	mouse_loop_3188	Orthologous	notinRE	chr15	74665000	74670000	chr15	74910000	74915000	74674889	74674909	GTGGCCAGCAGGGGGCGGTA	p	u	74913567	74913587	GCTGCCACAGGATGGCAGTG	p	u	human_loop_3079	Orthologous	notinRE
chr9	57500000	57850000	mouse_loop_3187	chr15	74664346	75066750	humanized-mouse_loop_3187	chr15	74665000	75065000	human_loop_3080	chr9	57500000	57510000	chr9	57840000	57850000	57507753	57507773	ATGACCACCAAGGGGCAGCA	p	i	NA	NA	NA	NA	NA	mouse_loop_3187	Orthologous	notinRE	chr15	74665000	74670000	chr15	75060000	75065000	74674889	74674909	GTGGCCAGCAGGGGGCGGTA	p	u	NA	NA	NA	NA	NA	human_loop_3080	Orthologous	notinRE
chr9	57700000	57840000	mouse_loop_3189	chr15	74673341	74823064	humanized-mouse_loop_3189	chr15	74675000	74835000	human_loop_3082	chr9	57700000	57710000	chr9	57830000	57840000	57709828	57709848	TGTAACACCAGAGGGCAGCA	p	u	NA	NA	NA	NA	NA	mouse_loop_3189	Orthologous	notinRE	chr15	74675000	74680000	chr15	74830000	74835000	74674889	74674909	GTGGCCAGCAGGGGGCGGTA	p	u	NA	NA	NA	NA	NA	human_loop_3082	Orthologous	notinRE
chr9	57500000	57620000	mouse_loop_3186	chr15	74901976	75066750	humanized-mouse_loop_3186	chr15	74925000	75065000	human_loop_3084	chr9	57500000	57510000	chr9	57610000	57620000	57507753	57507773	ATGACCACCAAGGGGCAGCA	p	i	NA	NA	NA	NA	NA	mouse_loop_3186	Orthologous	notinRE	chr15	74925000	74930000	chr15	75060000	75065000	74927668	74927688	GTCGCCACTGGGTGGCATGA	p	i	NA	NA	NA	NA	NA	human_loop_3084	Orthologous	notinRE
chr9	57100000	57280000	mouse_loop_3185	chr15	75323369	75505190	humanized-mouse_loop_3185	chr15	75320000	75500000	human_loop_3088	chr9	57100000	57110000	chr9	57270000	57280000	57107707	57107727	CTGACCACCAGATGGCGCTG	p	u	57281744	57281764	ATGTCCAACAGAGGGCGCTT	n	u	mouse_loop_3185	Orthologous	notinRE	chr15	75320000	75325000	chr15	75495000	75500000	75321792	75321812	ATGTCCAGCAGGGGGCGGTG	p	u	75497289	75497309	CAGCCCAGCAGATGGTGCTG	n	i	human_loop_3088	Orthologous	notinRE
chr9	56040000	56410000	mouse_loop_3182	chr15	77389940	77847646	humanized-mouse_loop_3182	chr15	77405000	77840000	human_loop_3095	chr9	56040000	56050000	chr9	56400000	56410000	56048647	56048667	CTGGACACCAGGGGGCGATC	p	u	56400869	56400889	CCAGCCACTGGAGGGCAGCA	n	u	mouse_loop_3182	Orthologous	notinRE	chr15	77405000	77410000	chr15	77835000	77840000	77411310	77411330	AGTGACACTAGAGGGAGCTG	p	u	77836066	77836086	CCAGCCAGGAGAGGGAGCTG	p	u	human_loop_3095	Orthologous	notinRE
chr9	89720000	89970000	mouse_loop_3246	chr15	79215143	79479287	humanized-mouse_loop_3246	chr15	79200000	79480000	human_loop_3107	chr9	89720000	89730000	chr9	89960000	89970000	89722038	89722058	CTGACCACAAGGGGGCGCCC	p	u	89971915	89971935	GAGGCCAGAAGAGGGCAGCA	n	u	mouse_loop_3246	Orthologous	inRE	chr15	79200000	79205000	chr15	79475000	79480000	NA	NA	NA	NA	NA	79476900	79476920	CTCACCACCAGGTGGCGCTT	n	i	human_loop_3107	Orthologous	notinRE
chr9	89720000	89870000	mouse_loop_3245	chr15	79319749	79479287	humanized-mouse_loop_3245	chr15	79320000	79480000	human_loop_3108	chr9	89720000	89730000	chr9	89860000	89870000	89722038	89722058	CTGACCACAAGGGGGCGCCC	p	u	89864082	89864102	ATGGCCAGAAGGGGCGTCAG	n	u	mouse_loop_3245	Orthologous	inRE	chr15	79320000	79325000	chr15	79475000	79480000	NA	NA	NA	NA	NA	79476900	79476920	CTCACCACCAGGTGGCGCTT	n	i	human_loop_3108	Orthologous	notinRE
chr7	90800000	91040000	mouse_loop_2856	chr15	81282644	81593280	humanized-mouse_loop_2856	chr15	81280000	81560000	human_loop_3118	chr7	90800000	90810000	chr7	91030000	91040000	NA	NA	NA	NA	NA	91035426	91035446	CCAACCACTGGGTGGCACTG	n	u	mouse_loop_2856	Orthologous	inRE	chr15	81280000	81290000	chr15	81550000	81560000	NA	NA	NA	NA	NA	NA	NA	NA	NA	NA	human_loop_3118	Orthologous	notinRE
chr7	90710000	90830000	mouse_loop_2854	chr15	81561098	81697031	humanized-mouse_loop_2854	chr15	81555000	81695000	human_loop_3121	chr7	90710000	90720000	chr7	90820000	90830000	90716761	90716781	GCAGCCACAAGATGGAGACT	p	u	90824290	90824310	GTGAGCACTAGATGGCACTG	n	i	mouse_loop_2854	Orthologous	notinRE	chr15	81555000	81560000	chr15	81690000	81695000	NA	NA	NA	NA	NA	81693173	81693193	TTAGCCACAAGATGGAGACT	n	u	human_loop_3121	Orthologous	notinRE
chr7	85920000	86040000	mouse_loop_2839	chr15	89002505	89159191	humanized-mouse_loop_2839	chr15	89010000	89170000	human_loop_3133	chr7	85920000	85930000	chr7	86030000	86040000	85936548	85936568	GTGTCCATTAGATGGCAGTG	p	u	86035726	86035746	ACAACCGGCAGAGGGCGCTG	n	u	mouse_loop_2839	Orthologous	notinRE	chr15	89010000	89015000	chr15	89165000	89170000	NA	NA	NA	NA	NA	NA	NA	NA	NA	NA	human_loop_3133	Orthologous	notinRE
chr7	85930000	86230000	mouse_loop_2840	chr15	89012929	89382540	humanized-mouse_loop_2840	chr15	89010000	89380000	human_loop_3134	chr7	85930000	85940000	chr7	86220000	86230000	85936548	85936568	GTGTCCATTAGATGGCAGTG	p	u	86225855	86225875	CCGTCCAGCAGGTGTCGCTC	n	u	mouse_loop_2840	Orthologous	notinRE	chr15	89010000	89020000	chr15	89370000	89380000	NA	NA	NA	NA	NA	89377733	89377753	TGGCCCAGCAGGTGTCGCTC	n	u	human_loop_3134	Orthologous	notinRE
chr7	86280000	86500000	mouse_loop_2842	chr15	89443169	89733086	humanized-mouse_loop_2842	chr15	89440000	89725000	human_loop_3137	chr7	86280000	86290000	chr7	86490000	86500000	86285922	86285942	GTGGCCAGCAGGTGGCGCCA	p	u	86494845	86494865	ACTGACAGCAGATGGCGCTA	n	i	mouse_loop_2842	Orthologous	notinRE	chr15	89440000	89445000	chr15	89720000	89725000	NA	NA	NA	NA	NA	89721149	89721169	GCTGACAGCAGATGGCGCTA	n	i	human_loop_3137	Orthologous	notinRE
chr7	86380000	86500000	mouse_loop_2843	chr15	89581821	89733086	humanized-mouse_loop_2843	chr15	89600000	89725000	human_loop_3139	chr7	86380000	86390000	chr7	86490000	86500000	86391370	86391390	CTGGCCTCAGGGTGGCGCTG	p	i	86494845	86494865	ACTGACAGCAGATGGCGCTA	n	i	mouse_loop_2843	Orthologous	notinRE	chr15	89600000	89605000	chr15	89720000	89725000	89600908	89600928	ATGGCCTCAGGGTGGCGCTG	p	u	89721149	89721169	GCTGACAGCAGATGGCGCTA	n	i	human_loop_3139	Orthologous	notinRE
chr7	86940000	87060000	mouse_loop_2845	chr15	90297063	90431720	humanized-mouse_loop_2845	chr15	90300000	90420000	human_loop_3143	chr7	86940000	86950000	chr7	87050000	87060000	86944132	86944152	GCTGCCAGCAGAGGGCGATG	p	u	87059675	87059695	ATGTCCACCAGATGGTGCTC	n	u	mouse_loop_2845	Orthologous	notinRE	chr15	90300000	90305000	chr15	90415000	90420000	90304150	90304170	ACAGCCAACAGAGGGCGCTG	p	u	90418386	90418406	CAGGCCGCTAGGGGGCACCT	n	u	human_loop_3143	Orthologous	notinRE
chr7	87530000	87730000	mouse_loop_2847	chr15	91190985	91429811	humanized-mouse_loop_2847	chr15	91190000	91430000	human_loop_3150	chr7	87530000	87540000	chr7	87720000	87730000	87531271	87531291	CGGACCACAAGAGGGCGCTG	p	i	87729141	87729161	GTGAACACTAGATGGAGCTG	n	i	mouse_loop_2847	Orthologous	notinRE	chr15	91190000	91195000	chr15	91425000	91430000	NA	NA	NA	NA	NA	91429413	91429433	GTGGCCACCAGGGGCCGCTG	n	u	human_loop_3150	Orthologous	notinRE
chr7	82280000	82520000	mouse_loop_2835	chr15	91593057	91815036	humanized-mouse_loop_2835	chr15	91595000	91820000	human_loop_3153	chr7	82280000	82290000	chr7	82510000	82520000	82280051	82280071	CTGACCACCAGGTGGCAGCA	p	u	NA	NA	NA	NA	NA	mouse_loop_2835	Orthologous	notinRE	chr15	91595000	91600000	chr15	91815000	91820000	NA	NA	NA	NA	NA	91814980	91815000	ACGACCAGCAGATGGCAGCA	n	i	human_loop_3153	Orthologous	notinRE
chr7	81510000	82260000	mouse_loop_2834	chr15	91838288	92627475	humanized-mouse_loop_2834	chr15	91845000	92630000	human_loop_3154	chr7	81510000	81520000	chr7	82250000	82260000	NA	NA	NA	NA	NA	NA	NA	NA	NA	NA	mouse_loop_2834	Orthologous	notinRE	chr15	91845000	91850000	chr15	92625000	92630000	91846239	91846259	ATCAACACTAGAGGGCAGTA	p	u	NA	NA	NA	NA	NA	human_loop_3154	Orthologous	notinRE
chr7	80800000	81510000	mouse_loop_2832	chr15	92628528	93259209	humanized-mouse_loop_2832	chr15	92630000	93260000	human_loop_3157	chr7	80800000	80810000	chr7	81500000	81510000	NA	NA	NA	NA	NA	NA	NA	NA	NA	NA	mouse_loop_2832	Orthologous	notinRE	chr15	92630000	92640000	chr15	93250000	93260000	NA	NA	NA	NA	NA	93258218	93258238	AGCTACACAAGATGGCGCCA	n	u	human_loop_3157	Orthologous	notinRE
chr7	81170000	81510000	mouse_loop_2833	chr15	92628528	92927030	humanized-mouse_loop_2833	chr15	92640000	92930000	human_loop_3159	chr7	81170000	81180000	chr7	81500000	81510000	81170065	81170085	GCCGCCACCAGATGGCACTG	p	u	NA	NA	NA	NA	NA	mouse_loop_2833	Orthologous	notinRE	chr15	92640000	92645000	chr15	92925000	92930000	NA	NA	NA	NA	NA	92926943	92926963	GGGGCCACCAGGTGACACTG	n	i	human_loop_3159	Orthologous	notinRE
chr7	79530000	80570000	mouse_loop_2831	chr15	93572323	94679503	humanized-mouse_loop_2831	chr15	93570000	94665000	human_loop_3165	chr7	79530000	79540000	chr7	80560000	80570000	79536409	79536429	TTCTCCACTAGATGGCGATA	p	u	80567538	80567558	CTGTCCTGCAGAGGGCAGCA	n	u	mouse_loop_2831	Orthologous	inRE	chr15	93570000	93575000	chr15	94660000	94665000	NA	NA	NA	NA	NA	94663282	94663302	TTAGCCACAAGGTGACAGCA	n	u	human_loop_3165	Orthologous	notinRE
chr7	79380000	79500000	mouse_loop_2830	chr15	94717040	94878215	humanized-mouse_loop_2830	chr15	94705000	94870000	human_loop_3166	chr7	79380000	79390000	chr7	79490000	79500000	79385103	79385123	GTAGCCAGAAGAGGGCACCA	p	i	79487908	79487928	GAGGCCAGAAGAGGGCTCTG	n	i	mouse_loop_2830	Orthologous	inRE	chr15	94705000	94710000	chr15	94865000	94870000	94707628	94707648	TCTACCTGCAGGGGGCAGTG	p	i	94867628	94867648	GTGGCCACAAGAGGGCACCA	n	i	human_loop_3166	Orthologous	notinRE
chr7	75510000	75630000	mouse_loop_2829	chr15	98831560	98976967	humanized-mouse_loop_2829	chr15	98860000	98970000	human_loop_3169	chr7	75510000	75520000	chr7	75620000	75630000	NA	NA	NA	NA	NA	75625838	75625858	TGAGCCACCAGAGGGCGCAA	n	u	mouse_loop_2829	Orthologous	notinRE	chr15	98860000	98865000	chr15	98965000	98970000	98854994	98855014	CTGGCCAGCAGGTGGCGGTG	p	u	NA	NA	NA	NA	NA	human_loop_3169	Orthologous	notinRE
chr7	74940000	75110000	mouse_loop_2827	chr15	99080390	99205733	humanized-mouse_loop_2827	chr15	99060000	99205000	human_loop_3172	chr7	74940000	74950000	chr7	75100000	75110000	74948615	74948635	CCCACCGGCAGGTGGCGGCA	p	u	75106954	75106974	GTGGCCGCTAGATGGCGACT	n	u	mouse_loop_2827	Orthologous	notinRE	chr15	99060000	99065000	chr15	99200000	99205000	99062481	99062501	ATAGCCACTAGGGGGCGCTA	p	u	99202625	99202645	CTGGCCACTAGATGGAGCCT	n	u	human_loop_3172	Orthologous	notinRE
chr7	74940000	75280000	mouse_loop_2828	chr15	99080390	99402048	humanized-mouse_loop_2828	chr15	99060000	99390000	human_loop_3174	chr7	74940000	74950000	chr7	75270000	75280000	74948615	74948635	CCCACCGGCAGGTGGCGGCA	p	u	NA	NA	NA	NA	NA	mouse_loop_2828	Orthologous	notinRE	chr15	99060000	99070000	chr15	99380000	99390000	99062481	99062501	ATAGCCACTAGGGGGCGCTA	p	u	NA	NA	NA	NA	NA	human_loop_3174	Orthologous	notinRE
chr7	74350000	74780000	mouse_loop_2825	chr15	99807555	100283026	humanized-mouse_loop_2825	chr15	99820000	100250000	human_loop_3179	chr7	74350000	74360000	chr7	74770000	74780000	74362145	74362165	CCTACCACCAGGGGGAGAAG	p	u	NA	NA	NA	NA	NA	mouse_loop_2825	Orthologous	notinRE	chr15	99820000	99825000	chr15	100245000	100250000	99826803	99826823	GTCTCCACCAGAGTGTGCTA	p	u	100244755	100244775	AGAACCACAAGAGGGCAGTA	n	i	human_loop_3179	Orthologous	notinRE
chr4	101890000	102330000	mouse_loop_2319	chr1	66422626	66912687	humanized-mouse_loop_2319	chr1	66410000	66930000	human_loop_318	chr4	101890000	101900000	chr4	102320000	102330000	NA	NA	NA	NA	NA	102329316	102329336	TCTGCCACTGGATGGTGGTG	n	u	mouse_loop_2319	Orthologous	notinRE	chr1	66410000	66420000	chr1	66920000	66930000	NA	NA	NA	NA	NA	NA	NA	NA	NA	NA	human_loop_318	Orthologous	notinRE
chr7	73460000	73810000	mouse_loop_2823	chr15	101165487	101540174	humanized-mouse_loop_2823	chr15	101150000	101550000	human_loop_3180	chr7	73460000	73470000	chr7	73800000	73810000	NA	NA	NA	NA	NA	73806554	73806574	TCTTCCAGTAGGTGGCAGCA	n	u	mouse_loop_2823	Orthologous	notinRE	chr15	101150000	101160000	chr15	101540000	101550000	NA	NA	NA	NA	NA	NA	NA	NA	NA	NA	human_loop_3180	Orthologous	notinRE
chr7	73250000	73540000	mouse_loop_2822	chr15	101452544	101796387	humanized-mouse_loop_2822	chr15	101460000	101805000	human_loop_3183	chr7	73250000	73260000	chr7	73530000	73540000	73246941	73246961	TATAACAGAAGGGGGCGCTG	p	u	73534304	73534324	AGTAACGCTAGGTGGCAGTG	n	u	mouse_loop_2822	Orthologous	notinRE	chr15	101460000	101465000	chr15	101800000	101805000	101458335	101458355	GGTGGCGCCAGGTGGCGGGG	p	i	NA	NA	NA	NA	NA	human_loop_3183	Orthologous	notinRE
chr7	73250000	73410000	mouse_loop_2821	chr15	101603302	101796387	humanized-mouse_loop_2821	chr15	101625000	101805000	human_loop_3185	chr7	73250000	73260000	chr7	73400000	73410000	73246941	73246961	TATAACAGAAGGGGGCGCTG	p	u	NA	NA	NA	NA	NA	mouse_loop_2821	Orthologous	notinRE	chr15	101625000	101630000	chr15	101800000	101805000	101629152	101629172	CCCGCCGCCAGGGTGCGCCC	p	u	NA	NA	NA	NA	NA	human_loop_3185	Orthologous	notinRE
chr4	101890000	102160000	mouse_loop_2318	chr1	66422626	66713327	humanized-mouse_loop_2318	chr1	66415000	66710000	human_loop_319	chr4	101890000	101900000	chr4	102150000	102160000	NA	NA	NA	NA	NA	102153880	102153900	GGAGCCAGCAGATGGCAGAA	n	i	mouse_loop_2318	Orthologous	notinRE	chr1	66415000	66420000	chr1	66705000	66710000	NA	NA	NA	NA	NA	66708546	66708566	TGAGCCAGCAGATGGCAGCA	n	u	human_loop_319	Orthologous	notinRE
chr17	26010000	26230000	mouse_loop_1513	chr16	450089	687983	humanized-mouse_loop_1513	chr16	440000	720000	human_loop_3190	chr17	26010000	26020000	chr17	26220000	26230000	26016394	26016414	TCTGCCATCAGAGGGCGCAC	p	i	26227503	26227523	TTAGCCACGAGAGGGAGCTA	n	u	mouse_loop_1513	Orthologous	notinRE	chr16	440000	450000	chr16	710000	720000	NA	NA	NA	NA	NA	NA	NA	NA	NA	NA	human_loop_3190	Orthologous	notinRE
chr17	24660000	24800000	mouse_loop_1508	chr16	2066626	2209701	humanized-mouse_loop_1508	chr16	2070000	2195000	human_loop_3196	chr17	24660000	24670000	chr17	24790000	24800000	24666276	24666296	GTGCCCAGAAGAGGGCAGCA	p	u	24791145	24791165	CCTTCCGCCAGGTGGCGCTA	n	u	mouse_loop_1508	Orthologous	notinRE	chr16	2070000	2075000	chr16	2190000	2195000	NA	NA	NA	NA	NA	2190760	2190780	AGAGCCTCTAGGGGGCGGTG	n	u	human_loop_3196	Orthologous	notinRE
chr16	8490000	8680000	mouse_loop_1321	chr16	8739696	8971172	humanized-mouse_loop_1321	chr16	8745000	8980000	human_loop_3207	chr16	8490000	8500000	chr16	8670000	8680000	8494531	8494551	CTCACCACAAGGTGGCATCC	p	u	NA	NA	NA	NA	NA	mouse_loop_1321	Orthologous	notinRE	chr16	8745000	8750000	chr16	8975000	8980000	8754982	8755002	CTCACCACAAGGTGGTGCCC	p	i	8985739	8985759	GCTGTCAACAGATGGCATCC	p	u	human_loop_3207	Orthologous	notinRE
chr4	102170000	102330000	mouse_loop_2320	chr1	66723054	66912687	humanized-mouse_loop_2320	chr1	66725000	66905000	human_loop_321	chr4	102170000	102180000	chr4	102320000	102330000	NA	NA	NA	NA	NA	102329316	102329336	TCTGCCACTGGATGGTGGTG	n	u	mouse_loop_2320	Orthologous	notinRE	chr1	66725000	66730000	chr1	66900000	66905000	NA	NA	NA	NA	NA	66912279	66912299	TCTACCACTAGATGGTGGTG	n	i	human_loop_321	Orthologous	notinRE
chr16	8680000	8870000	mouse_loop_1322	chr16	8975968	9228819	humanized-mouse_loop_1322	chr16	8980000	9230000	human_loop_3210	chr16	8680000	8690000	chr16	8860000	8870000	NA	NA	NA	NA	NA	8869998	8870018	GTGGCCTCTAGATGGCAGTG	n	u	mouse_loop_1322	Orthologous	notinRE	chr16	8980000	8990000	chr16	9220000	9230000	8985739	8985759	GCTGTCAACAGATGGCATCC	p	u	9228817	9228837	GGAGCCTCTAGATGGCAGTG	n	u	human_loop_3210	Orthologous	notinRE
chr16	10270000	10400000	mouse_loop_1325	chr16	10607962	10790776	humanized-mouse_loop_1325	chr16	10605000	10835000	human_loop_3220	chr16	10270000	10280000	chr16	10390000	10400000	NA	NA	NA	NA	NA	10399421	10399441	TCAGCCAGCAGGTGGCGCTG	n	i	mouse_loop_1325	Orthologous	notinRE	chr16	10605000	10610000	chr16	10830000	10835000	NA	NA	NA	NA	NA	10831097	10831117	TATACCAGCAGGTGGAGCTC	n	u	human_loop_3220	Orthologous	notinRE
chr16	10270000	10540000	mouse_loop_1326	chr16	10607962	11032668	humanized-mouse_loop_1326	chr16	10605000	11015000	human_loop_3221	chr16	10270000	10280000	chr16	10530000	10540000	NA	NA	NA	NA	NA	NA	NA	NA	NA	NA	mouse_loop_1326	Orthologous	notinRE	chr16	10605000	10610000	chr16	11010000	11015000	NA	NA	NA	NA	NA	11012781	11012801	CCTACCAGAAGGTGGCAGTG	n	u	human_loop_3221	Orthologous	notinRE
chr16	10570000	10790000	mouse_loop_1328	chr16	11064231	11363563	humanized-mouse_loop_1328	chr16	11060000	11355000	human_loop_3222	chr16	10570000	10580000	chr16	10780000	10790000	10572071	10572091	ACAAGCAGCAGGAGGCAGTA	p	u	10786620	10786640	GAAACCTGTAGAGGGCAGTG	n	u	mouse_loop_1328	Orthologous	notinRE	chr16	11060000	11065000	chr16	11350000	11355000	NA	NA	NA	NA	NA	NA	NA	NA	NA	NA	human_loop_3222	Orthologous	notinRE
chr16	10570000	10850000	mouse_loop_1329	chr16	11064231	11454344	humanized-mouse_loop_1329	chr16	11060000	11460000	human_loop_3223	chr16	10570000	10580000	chr16	10840000	10850000	10572071	10572091	ACAAGCAGCAGGAGGCAGTA	p	u	10846810	10846830	CCAAGCAGCAGGGGGTGCTA	n	u	mouse_loop_1329	Orthologous	notinRE	chr16	11060000	11065000	chr16	11455000	11460000	NA	NA	NA	NA	NA	11450719	11450739	TAGACCAGCAGGGGGGGCCA	n	u	human_loop_3223	Orthologous	notinRE
chr16	10650000	10850000	mouse_loop_1330	chr16	11165362	11454344	humanized-mouse_loop_1330	chr16	11190000	11460000	human_loop_3224	chr16	10650000	10660000	chr16	10840000	10850000	10665886	10665906	CTAACCACTGGGGGGCAGTG	p	u	10846810	10846830	CCAAGCAGCAGGGGGTGCTA	n	u	mouse_loop_1330	Orthologous	notinRE	chr16	11190000	11200000	chr16	11450000	11460000	NA	NA	NA	NA	NA	11450719	11450739	TAGACCAGCAGGGGGGGCCA	n	u	human_loop_3224	Orthologous	notinRE
chr16	10880000	11040000	mouse_loop_1334	chr16	11501740	11722112	humanized-mouse_loop_1334	chr16	11500000	11730000	human_loop_3228	chr16	10880000	10890000	chr16	11030000	11040000	NA	NA	NA	NA	NA	NA	NA	NA	NA	NA	mouse_loop_1334	Orthologous	notinRE	chr16	11500000	11510000	chr16	11720000	11730000	11501499	11501519	GCAGACAGCAGGGGGCAGTC	p	i	NA	NA	NA	NA	NA	human_loop_3228	Orthologous	notinRE
chr16	11300000	11420000	mouse_loop_1335	chr16	12058720	12171863	humanized-mouse_loop_1335	chr16	12040000	12160000	human_loop_3231	chr16	11300000	11310000	chr16	11410000	11420000	11297681	11297701	GCAACCACACGGTGGCTCAC	p	u	11418600	11418620	GTGGACACTAGAGGGCAGCA	n	u	mouse_loop_1335	Orthologous	inRE	chr16	12040000	12050000	chr16	12150000	12160000	NA	NA	NA	NA	NA	12161902	12161922	TCAGACAGTAGAGGGCAGCA	n	u	human_loop_3231	Orthologous	notinRE
chr16	13140000	13410000	mouse_loop_1337	chr16	14032244	14352178	humanized-mouse_loop_1337	chr16	14010000	14390000	human_loop_3234	chr16	13140000	13150000	chr16	13400000	13410000	NA	NA	NA	NA	NA	NA	NA	NA	NA	NA	mouse_loop_1337	Orthologous	notinRE	chr16	14010000	14020000	chr16	14380000	14390000	NA	NA	NA	NA	NA	NA	NA	NA	NA	NA	human_loop_3234	Orthologous	notinRE
chr7	125900000	126140000	mouse_loop_2905	chr16	19600865	19897906	humanized-mouse_loop_2905	chr16	19610000	19900000	human_loop_3250	chr7	125900000	125910000	chr7	126130000	126140000	125909740	125909760	TGTGCCACTAGGTGGCAGCA	p	u	126139873	126139893	ACTACCACCAGGGGACAGTG	n	u	mouse_loop_2905	Orthologous	notinRE	chr16	19610000	19615000	chr16	19895000	19900000	19612844	19612864	TGTCCCACCAGGTGGCAGCA	p	u	19897756	19897776	GCTGCCACCAGGTGACAGTG	n	u	human_loop_3250	Orthologous	notinRE
chr7	126150000	126580000	mouse_loop_2907	chr16	19908707	20318897	humanized-mouse_loop_2907	chr16	19920000	20315000	human_loop_3252	chr7	126150000	126160000	chr7	126570000	126580000	NA	NA	NA	NA	NA	126570977	126570997	ATGATCAATAGAGGGCGCTG	n	u	mouse_loop_2907	Orthologous	notinRE	chr16	19920000	19925000	chr16	20310000	20315000	19918940	19918960	GGGGCCACAGGGTGGCAGTG	p	u	20311964	20311984	ACAGCCAATAGAGGGCACTG	n	u	human_loop_3252	Orthologous	notinRE
chr7	127810000	127970000	mouse_loop_2909	chr16	22003591	22196275	humanized-mouse_loop_2909	chr16	22010000	22200000	human_loop_3261	chr7	127810000	127820000	chr7	127960000	127970000	127813847	127813867	ATGGCCACCAGGGGGCGCTG	p	u	NA	NA	NA	NA	NA	mouse_loop_2909	Orthologous	notinRE	chr16	22010000	22015000	chr16	22195000	22200000	22012473	22012493	ATGGCCGCCAGGGGGCGCTG	p	u	NA	NA	NA	NA	NA	human_loop_3261	Orthologous	notinRE
chr7	128870000	129120000	mouse_loop_2911	chr16	23179423	23454580	humanized-mouse_loop_2911	chr16	23195000	23450000	human_loop_3266	chr7	128870000	128880000	chr7	129110000	129120000	128877807	128877827	CTGGACAGCAGATGGCACTG	p	u	NA	NA	NA	NA	NA	mouse_loop_2911	Orthologous	notinRE	chr16	23195000	23200000	chr16	23445000	23450000	23193900	23193920	CGGGGCGCCAGGGGGCGTTG	p	u	NA	NA	NA	NA	NA	human_loop_3266	Orthologous	notinRE
chr7	129390000	129600000	mouse_loop_2912	chr16	23811885	24042587	humanized-mouse_loop_2912	chr16	23815000	24025000	human_loop_3270	chr7	129390000	129400000	chr7	129590000	129600000	129395163	129395183	GCTTCCACCAGGGGGCAGAG	p	u	NA	NA	NA	NA	NA	mouse_loop_2912	Orthologous	notinRE	chr16	23815000	23820000	chr16	24020000	24025000	NA	NA	NA	NA	NA	24021969	24021989	AAGGACAGCAGGGGGCGCTA	n	u	human_loop_3270	Orthologous	notinRE
chr7	129610000	130070000	mouse_loop_2913	chr16	24053795	24521358	humanized-mouse_loop_2913	chr16	24050000	24520000	human_loop_3272	chr7	129610000	129620000	chr7	130060000	130070000	NA	NA	NA	NA	NA	NA	NA	NA	NA	NA	mouse_loop_2913	Orthologous	notinRE	chr16	24050000	24055000	chr16	24515000	24520000	24053530	24053550	GGGCCCACTAGGGGGCAGTC	p	i	NA	NA	NA	NA	NA	human_loop_3272	Orthologous	notinRE
chr7	132560000	132790000	mouse_loop_2916	chr16	27163904	27480624	humanized-mouse_loop_2916	chr16	27190000	27470000	human_loop_3279	chr7	132560000	132570000	chr7	132780000	132790000	132563884	132563904	TTGGCCACAAGGGGGCTCCC	p	u	132782593	132782613	CCCAGCAGCAGGGGGCAGCA	n	u	mouse_loop_2916	Orthologous	notinRE	chr16	27190000	27195000	chr16	27465000	27470000	NA	NA	NA	NA	NA	27468611	27468631	CTTACCAGCAGGTGGCAGCA	n	u	human_loop_3279	Orthologous	notinRE
chr7	132610000	132730000	mouse_loop_2917	chr16	27236414	27385161	humanized-mouse_loop_2917	chr16	27240000	27385000	human_loop_3280	chr7	132610000	132620000	chr7	132720000	132730000	NA	NA	NA	NA	NA	132725082	132725102	CGGGCCACCAGGGGGCAGCA	n	u	mouse_loop_2917	Orthologous	notinRE	chr16	27240000	27245000	chr16	27380000	27385000	27246467	27246487	AATGCCACTAGAGGGCTCTG	p	u	NA	NA	NA	NA	NA	human_loop_3280	Orthologous	notinRE
chr7	132610000	132790000	mouse_loop_2918	chr16	27236414	27480624	humanized-mouse_loop_2918	chr16	27240000	27470000	human_loop_3281	chr7	132610000	132620000	chr7	132780000	132790000	NA	NA	NA	NA	NA	132782593	132782613	CCCAGCAGCAGGGGGCAGCA	n	u	mouse_loop_2918	Orthologous	notinRE	chr16	27240000	27245000	chr16	27465000	27470000	27246467	27246487	AATGCCACTAGAGGGCTCTG	p	u	27468611	27468631	CTTACCAGCAGGTGGCAGCA	n	u	human_loop_3281	Orthologous	notinRE
chr7	132910000	133230000	mouse_loop_2919	chr16	27649943	28080013	humanized-mouse_loop_2919	chr16	27650000	28090000	human_loop_3282	chr7	132910000	132920000	chr7	133220000	133230000	132910651	132910671	TCCACCTCTAGGGGGCGCCA	p	u	NA	NA	NA	NA	NA	mouse_loop_2919	Orthologous	notinRE	chr16	27650000	27660000	chr16	28080000	28090000	27651266	27651286	CGTACCTCTAGAGGGAGCCA	p	u	28082210	28082230	GGAGGCAGCAGAGGGAAGCA	n	u	human_loop_3282	Orthologous	notinRE
chr7	133960000	134260000	mouse_loop_2926	chr16	29695046	30053431	humanized-mouse_loop_2926	chr16	29710000	30035000	human_loop_3288	chr7	133960000	133970000	chr7	134250000	134260000	NA	NA	NA	NA	NA	NA	NA	NA	NA	NA	mouse_loop_2926	Orthologous	notinRE	chr16	29710000	29715000	chr16	30030000	30035000	29711971	29711991	ATGGCCACCAGAGGGCACTG	p	u	30033037	30033057	TCTCCCACTAGGTGGCAGCA	n	u	human_loop_3288	Orthologous	notinRE
chr8	89450000	90070000	mouse_loop_3039	chr16	48716960	49392047	humanized-mouse_loop_3039	chr16	48720000	49390000	human_loop_3309	chr8	89450000	89460000	chr8	90060000	90070000	89457928	89457948	CCTGACGGTAGGGGGCATTA	p	u	90060688	90060708	CTGACCAGCAGATGGCGAGA	n	u	mouse_loop_3039	Orthologous	notinRE	chr16	48720000	48725000	chr16	49385000	49390000	48721504	48721524	GGAACCTGGAGAGGGCCGTG	n	u	NA	NA	NA	NA	NA	human_loop_3309	Orthologous	notinRE
chr8	90110000	90550000	mouse_loop_3040	chr16	49430437	49958202	humanized-mouse_loop_3040	chr16	49440000	49960000	human_loop_3310	chr8	90110000	90120000	chr8	90540000	90550000	90118318	90118338	GAGGCCACCAGGTGGCGCTC	p	u	NA	NA	NA	NA	NA	mouse_loop_3040	Orthologous	notinRE	chr16	49440000	49445000	chr16	49955000	49960000	49442015	49442035	TGCGCCACCAGGTGGGGCTC	p	u	49955938	49955958	GCCACCAGAAGGGGGCAGAC	n	u	human_loop_3310	Orthologous	notinRE
chr6	66910000	67110000	mouse_loop_2660	chr1	67999513	68228336	humanized-mouse_loop_2660	chr1	68025000	68230000	human_loop_333	chr6	66910000	66920000	chr6	67100000	67110000	66912653	66912673	CCAGCCACTAGGTGTCATCA	p	u	67108950	67108970	TTTGCCACATGGGGGCGCTT	n	u	mouse_loop_2660	Orthologous	notinRE	chr1	68025000	68030000	chr1	68225000	68230000	68027523	68027543	GAGGCAGGCAGGTGGCAGGA	p	u	68226116	68226136	CTGGCCACTAGGTGTCGTGG	n	i	human_loop_333	Orthologous	notinRE
chr8	98120000	98430000	mouse_loop_3046	chr16	58359971	58769158	humanized-mouse_loop_3046	chr16	58365000	58790000	human_loop_3347	chr8	98120000	98130000	chr8	98420000	98430000	NA	NA	NA	NA	NA	NA	NA	NA	NA	NA	mouse_loop_3046	Orthologous	notinRE	chr16	58365000	58370000	chr16	58785000	58790000	58370738	58370758	TCTGCCGGCAGGGGGCAATC	p	u	58790493	58790513	TCTACCACGAGATGGCAGCC	n	u	human_loop_3347	Orthologous	notinRE
chr8	98110000	98230000	mouse_loop_3045	chr16	58335963	58537557	humanized-mouse_loop_3045	chr16	58370000	58525000	human_loop_3348	chr8	98110000	98120000	chr8	98220000	98230000	NA	NA	NA	NA	NA	98221218	98221238	TTCACCACAAGGTGGCGCTC	n	u	mouse_loop_3045	Orthologous	notinRE	chr16	58370000	58375000	chr16	58520000	58525000	58370738	58370758	TCTGCCGGCAGGGGGCAATC	p	u	58521792	58521812	TTGGCCACGAGGTGGCGCGC	n	i	human_loop_3348	Orthologous	notinRE
chr8	106860000	107100000	mouse_loop_3048	chr16	66638127	66908667	humanized-mouse_loop_3048	chr16	66640000	66905000	human_loop_3358	chr8	106860000	106870000	chr8	107090000	107100000	106868049	106868069	CTGGCCACCAGGTGGAGCTG	p	u	NA	NA	NA	NA	NA	mouse_loop_3048	Orthologous	notinRE	chr16	66640000	66645000	chr16	66900000	66905000	66642612	66642632	CTGGCCACCAGGTGGCGCCG	p	i	NA	NA	NA	NA	NA	human_loop_3358	Orthologous	notinRE
chr8	108230000	108470000	mouse_loop_3049	chr16	67698527	67980592	humanized-mouse_loop_3049	chr16	67705000	67965000	human_loop_3364	chr8	108230000	108240000	chr8	108460000	108470000	108238247	108238267	TCTTCCAGTAGGGGGCGCTG	p	u	NA	NA	NA	NA	NA	mouse_loop_3049	Orthologous	notinRE	chr16	67705000	67710000	chr16	67960000	67965000	67706782	67706802	TCTTCCAGGAGGGGGTGCTG	p	i	67962554	67962574	GCAGACACCAGATGGCGCCT	n	u	human_loop_3364	Orthologous	notinRE
chr8	109060000	109180000	mouse_loop_3052	chr16	68712049	68842868	humanized-mouse_loop_3052	chr16	68740000	68835000	human_loop_3372	chr8	109060000	109070000	chr8	109170000	109180000	NA	NA	NA	NA	NA	109171490	109171510	TCTTCCACCAGGGGTCACCC	n	u	mouse_loop_3052	Orthologous	notinRE	chr16	68740000	68745000	chr16	68830000	68835000	68738413	68738433	ACGCCCAGCAGAGGGCACCA	p	u	NA	NA	NA	NA	NA	human_loop_3372	Orthologous	notinRE
chr8	109220000	109420000	mouse_loop_3053	chr16	68908929	69169250	humanized-mouse_loop_3053	chr16	68935000	69160000	human_loop_3374	chr8	109220000	109230000	chr8	109410000	109420000	109223646	109223666	AAGGCCAGAAGAGGGCATCA	p	u	109411886	109411906	ATTGCCACCTGGTGGCGCTG	n	u	mouse_loop_3053	Orthologous	inRE	chr16	68935000	68940000	chr16	69155000	69160000	68936473	68936493	TCAACCACTAAGGGGCGCTG	p	u	69158056	69158076	TTTGCCACCAGGTGGTGCTG	n	u	human_loop_3374	Orthologous	notinRE
chr8	109910000	110110000	mouse_loop_3056	chr16	69743764	69976105	humanized-mouse_loop_3056	chr16	69740000	69970000	human_loop_3377	chr8	109910000	109920000	chr8	110100000	110110000	109910692	109910712	TTTGCCACAAGAGGGCGCAC	p	u	110100827	110100847	CTGGACACTAGGTGGCGCCA	n	u	mouse_loop_3056	Orthologous	notinRE	chr16	69740000	69750000	chr16	69960000	69970000	69743582	69743602	TGCACCACAAGAGGGCAGTG	p	u	69964274	69964294	TTGGCCACTAGAGGGCAGTA	n	u	human_loop_3377	Orthologous	notinRE
chr8	109960000	110110000	mouse_loop_3057	chr16	69795911	69976105	humanized-mouse_loop_3057	chr16	69825000	69965000	human_loop_3378	chr8	109960000	109970000	chr8	110100000	110110000	NA	NA	NA	NA	NA	110100827	110100847	CTGGACACTAGGTGGCGCCA	n	u	mouse_loop_3057	Orthologous	notinRE	chr16	69825000	69830000	chr16	69960000	69965000	69830583	69830603	CTTACCACCAGGTGGCCTCA	p	u	69964274	69964294	TTGGCCACTAGAGGGCAGTA	n	u	human_loop_3378	Orthologous	notinRE
chr8	114230000	114360000	mouse_loop_3063	chr16	75260241	75437001	humanized-mouse_loop_3063	chr16	75275000	75420000	human_loop_3392	chr8	114230000	114240000	chr8	114350000	114360000	114236675	114236695	AAAACCACCAGGTGGCAGTG	p	u	114348409	114348429	GAGGCCAGAAGAGGGCATCA	n	i	mouse_loop_3063	Orthologous	inRE	chr16	75275000	75280000	chr16	75415000	75420000	NA	NA	NA	NA	NA	75419617	75419637	CTGTACACTAGAGGGCAGAA	n	u	human_loop_3392	Orthologous	notinRE
chr8	116180000	116510000	mouse_loop_3066	chr16	77258675	77619937	humanized-mouse_loop_3066	chr16	77270000	77620000	human_loop_3398	chr8	116180000	116190000	chr8	116500000	116510000	116188589	116188609	GTACCCAGCAGATGGCAGCT	p	i	NA	NA	NA	NA	NA	mouse_loop_3066	Orthologous	notinRE	chr16	77270000	77275000	chr16	77615000	77620000	77270062	77270082	CTCACCAGGAGATGGCAGCG	p	u	77618316	77618336	CTGTCCACAAGGTGGCAACC	n	u	human_loop_3398	Orthologous	notinRE
chr8	116600000	116910000	mouse_loop_3067	chr16	77704798	78023774	humanized-mouse_loop_3067	chr16	77705000	78010000	human_loop_3399	chr8	116600000	116610000	chr8	116900000	116910000	116605117	116605137	ACAACCAGCAGAGGGCAGGA	p	u	NA	NA	NA	NA	NA	mouse_loop_3067	Orthologous	notinRE	chr16	77705000	77710000	chr16	78005000	78010000	77709801	77709821	CTATCCAGCAGAGGGCAGGA	p	u	78005641	78005661	GTGACCACCAGAGGGCGCTG	n	u	human_loop_3399	Orthologous	notinRE
chr4	149170000	149340000	mouse_loop_2416	chr1	9341523	9570518	humanized-mouse_loop_2416	chr1	9345000	9555000	human_loop_34	chr4	149170000	149180000	chr4	149330000	149340000	NA	NA	NA	NA	NA	149332886	149332906	ATGGCCAGCAGGTGTCACTG	n	u	mouse_loop_2416	Orthologous	notinRE	chr1	9345000	9350000	chr1	9550000	9555000	9349238	9349258	TTTGCCAGCAGGCGTCGCTG	p	u	NA	NA	NA	NA	NA	human_loop_34	Orthologous	notinRE
chr3	157230000	157550000	mouse_loop_2252	chr1	70948983	71513181	humanized-mouse_loop_2252	chr1	70990000	71525000	human_loop_340	chr3	157230000	157240000	chr3	157540000	157550000	157228324	157228344	TTAGCCACTAGAGGGGAGTG	p	u	157539932	157539952	AGGACCACTAGGTGTCGCTT	p	u	mouse_loop_2252	Orthologous	notinRE	chr1	70990000	70995000	chr1	71520000	71525000	70994601	70994621	AGTCTCACTAGATGGCAGCA	p	u	71515874	71515894	TTGGTCACTAGAGGGTGGTG	n	u	human_loop_340	Orthologous	notinRE
chr8	119720000	120000000	mouse_loop_3070	chr16	81398936	81772612	humanized-mouse_loop_3070	chr16	81430000	81760000	human_loop_3410	chr8	119720000	119730000	chr8	119990000	120000000	119722133	119722153	ATTACCAGATGGGGGTGCCA	p	u	NA	NA	NA	NA	NA	mouse_loop_3070	Orthologous	notinRE	chr16	81430000	81440000	chr16	81750000	81760000	81437304	81437324	GCGTCCAGCAGAGGGCGCCC	p	u	NA	NA	NA	NA	NA	human_loop_3410	Orthologous	notinRE
chr3	154900000	155020000	mouse_loop_2249	chr1	74325071	74460705	humanized-mouse_loop_2249	chr1	74300000	74460000	human_loop_342	chr3	154900000	154910000	chr3	155010000	155020000	154898059	154898079	CCTACCAGTAGATGGCACTA	p	u	NA	NA	NA	NA	NA	mouse_loop_2249	Orthologous	notinRE	chr1	74300000	74310000	chr1	74450000	74460000	74305798	74305818	CTGGCCGCCAGGTGGCAGTG	p	u	NA	NA	NA	NA	NA	human_loop_342	Orthologous	inRE
chr8	121930000	122130000	mouse_loop_3072	chr16	83945150	84219639	humanized-mouse_loop_3072	chr16	83990000	84225000	human_loop_3420	chr8	121930000	121940000	chr8	122120000	122130000	121936754	121936774	ACCGCCACCAGGTGGCACTG	p	u	NA	NA	NA	NA	NA	mouse_loop_3072	Orthologous	notinRE	chr16	83990000	83995000	chr16	84220000	84225000	83990527	83990547	GCGGCCAGCAGAGGGCGCGG	p	i	84220724	84220744	CCTCCCGGGAGGGGGCGCGC	n	u	human_loop_3420	Orthologous	notinRE
chr8	122300000	122450000	mouse_loop_3073	chr16	84538269	84758498	humanized-mouse_loop_3073	chr16	84545000	84760000	human_loop_3424	chr8	122300000	122310000	chr8	122440000	122450000	122306779	122306799	GTGTCCACAAGGTGGCGCGC	p	i	122451788	122451808	TGTGACACTAGGGGGCACTG	n	u	mouse_loop_3073	Orthologous	notinRE	chr16	84545000	84550000	chr16	84755000	84760000	84545118	84545138	GTGTCCACCAGGTGGCGCTC	p	i	84759901	84759921	GTAGCCAGCAGGTTGTGCAA	p	u	human_loop_3424	Orthologous	notinRE
chr8	122470000	122600000	mouse_loop_3074	chr16	84792299	85002440	humanized-mouse_loop_3074	chr16	84785000	85005000	human_loop_3427	chr8	122470000	122480000	chr8	122590000	122600000	122468475	122468495	CAGACCACTGGGTGGCGCTA	p	u	NA	NA	NA	NA	NA	mouse_loop_3074	Orthologous	notinRE	chr16	84785000	84790000	chr16	85000000	85005000	NA	NA	NA	NA	NA	85004316	85004336	ACGGCCACCAGGGGGCGCCA	n	u	human_loop_3427	Orthologous	notinRE
chr8	122930000	123070000	mouse_loop_3077	chr16	85469917	85653300	humanized-mouse_loop_3077	chr16	85450000	85650000	human_loop_3428	chr8	122930000	122940000	chr8	123060000	123070000	122928613	122928633	TTGGCCTCCAGGGGGCGATG	p	i	123059012	123059032	GTCACCAGGAGATGGATGGT	n	u	mouse_loop_3077	Orthologous	notinRE	chr16	85450000	85460000	chr16	85640000	85650000	NA	NA	NA	NA	NA	NA	NA	NA	NA	NA	human_loop_3428	Orthologous	notinRE
chr8	123200000	123630000	mouse_loop_3079	chr16	85851980	86586237	humanized-mouse_loop_3079	chr16	85850000	86555000	human_loop_3429	chr8	123200000	123210000	chr8	123620000	123630000	NA	NA	NA	NA	NA	NA	NA	NA	NA	NA	mouse_loop_3079	Orthologous	notinRE	chr16	85850000	85855000	chr16	86550000	86555000	NA	NA	NA	NA	NA	NA	NA	NA	NA	NA	human_loop_3429	Orthologous	notinRE
chr3	153940000	154240000	mouse_loop_2246	chr1	75233649	75663293	humanized-mouse_loop_2246	chr1	75235000	75675000	human_loop_343	chr3	153940000	153950000	chr3	154230000	154240000	NA	NA	NA	NA	NA	154235472	154235492	TCGGCCACCAGGTGGCAGAG	n	u	mouse_loop_2246	Orthologous	notinRE	chr1	75235000	75240000	chr1	75670000	75675000	75237793	75237813	TTATCCACCAGGTGGCAGAG	p	i	75669574	75669594	GTATACAGCAGATGGCGGTG	n	u	human_loop_343	Orthologous	notinRE
chr8	123200000	123320000	mouse_loop_3078	chr16	85851980	86020888	humanized-mouse_loop_3078	chr16	85850000	86030000	human_loop_3430	chr8	123200000	123210000	chr8	123310000	123320000	NA	NA	NA	NA	NA	123320350	123320370	GTGACCAGCAGAGGGCGCTG	n	u	mouse_loop_3078	Orthologous	notinRE	chr16	85850000	85860000	chr16	86020000	86030000	NA	NA	NA	NA	NA	86021328	86021348	TAAGCCAGCAGGGGGCGCTG	n	u	human_loop_3430	Orthologous	notinRE
chr8	123330000	123620000	mouse_loop_3080	chr16	86061845	86555184	humanized-mouse_loop_3080	chr16	86105000	86555000	human_loop_3432	chr8	123330000	123340000	chr8	123610000	123620000	123331825	123331845	TCTGCCACAAGAGGGCCCAG	n	u	NA	NA	NA	NA	NA	mouse_loop_3080	Orthologous	notinRE	chr16	86105000	86110000	chr16	86550000	86555000	86106607	86106627	TTGTCCAGCAGAGGGCAGCT	p	u	NA	NA	NA	NA	NA	human_loop_3432	Orthologous	notinRE
chr8	123630000	123920000	mouse_loop_3081	chr16	86586239	87099460	humanized-mouse_loop_3081	chr16	86595000	87095000	human_loop_3435	chr8	123630000	123640000	chr8	123910000	123920000	NA	NA	NA	NA	NA	NA	NA	NA	NA	NA	mouse_loop_3081	Orthologous	notinRE	chr16	86595000	86600000	chr16	87090000	87095000	86597624	86597644	TTGGCCTCAAGATGACGCCA	p	u	87096461	87096481	CTGTCCAGTAGATGGCGCTG	n	u	human_loop_3435	Orthologous	notinRE
chr8	123630000	124040000	mouse_loop_3082	chr16	86586239	87322717	humanized-mouse_loop_3082	chr16	86595000	87320000	human_loop_3436	chr8	123630000	123640000	chr8	124030000	124040000	NA	NA	NA	NA	NA	124037514	124037534	ATCGCCAGAAGGTGGCGCTG	n	u	mouse_loop_3082	Orthologous	notinRE	chr16	86595000	86600000	chr16	87315000	87320000	86597624	86597644	TTGGCCTCAAGATGACGCCA	p	u	87312398	87312418	CCGGCCAGGAGGTGGTGCTG	n	u	human_loop_3436	Orthologous	notinRE
chr3	153620000	153900000	mouse_loop_2245	chr1	75710561	76096377	humanized-mouse_loop_2245	chr1	75720000	76100000	human_loop_344	chr3	153620000	153630000	chr3	153890000	153900000	NA	NA	NA	NA	NA	153889540	153889560	GTACCCAGAAGGTGGAGCCA	n	u	mouse_loop_2245	Orthologous	notinRE	chr1	75720000	75730000	chr1	76090000	76100000	75731557	75731577	GTAGCCAGTAGGTGGCATCA	p	u	76098221	76098241	ATGGTCAGCAGAGGGTGAAG	n	u	human_loop_344	Orthologous	notinRE
chr8	124240000	124360000	mouse_loop_3083	chr16	87621128	87803103	humanized-mouse_loop_3083	chr16	87620000	87810000	human_loop_3440	chr8	124240000	124250000	chr8	124350000	124360000	124241987	124242007	AGGGCCAGATGGGGTCTCCC	p	u	124356624	124356644	GAAGACAGCAGAGGGCGCCC	n	u	mouse_loop_3083	Orthologous	notinRE	chr16	87620000	87630000	chr16	87800000	87810000	87622497	87622517	ATGGAGAGAAGGTGGCGGCA	p	i	NA	NA	NA	NA	NA	human_loop_3440	Orthologous	notinRE
chr8	125140000	125360000	mouse_loop_3085	chr16	88928010	89234073	humanized-mouse_loop_3085	chr16	88880000	89235000	human_loop_3452	chr8	125140000	125150000	chr8	125350000	125360000	125141991	125142011	CTGCCCACTGGGTGGCAGTC	p	u	125354492	125354512	AGCAGCAGCAGGGGGCAGTG	n	i	mouse_loop_3085	Orthologous	notinRE	chr16	88880000	88885000	chr16	89230000	89235000	NA	NA	NA	NA	NA	89234039	89234059	AGCCCCGGCAGGGGGCAGTG	n	u	human_loop_3452	Orthologous	notinRE
chr11	76060000	76220000	mouse_loop_573	chr17	691100	887782	humanized-mouse_loop_573	chr17	700000	895000	human_loop_3456	chr11	76060000	76070000	chr11	76210000	76220000	76066829	76066849	TTGGCCACAAGGTGGCAGGC	p	u	NA	NA	NA	NA	NA	mouse_loop_573	Orthologous	notinRE	chr17	700000	705000	chr17	890000	895000	698242	698262	TCTGCCAGGAGGTGGCAGGC	p	u	899921	899941	ATCGCCGGGAGGGGACGCGC	n	u	human_loop_3456	Orthologous	notinRE
chr11	74790000	74980000	mouse_loop_568	chr17	1961010	2153221	humanized-mouse_loop_568	chr17	1970000	2145000	human_loop_3464	chr11	74790000	74800000	chr11	74970000	74980000	74795114	74795134	ACTGCCAGCAGAGGGTGCTG	p	u	NA	NA	NA	NA	NA	mouse_loop_568	Orthologous	notinRE	chr17	1970000	1975000	chr17	2140000	2145000	1968478	1968498	CTGGGCAGAAGGGGGCGCCA	p	u	NA	NA	NA	NA	NA	human_loop_3464	Orthologous	notinRE
chr11	74210000	74350000	mouse_loop_566	chr17	2740856	2923079	humanized-mouse_loop_566	chr17	2730000	2915000	human_loop_3466	chr11	74210000	74220000	chr11	74340000	74350000	74215824	74215844	CCTGCCACTAGAGGTCAGGT	p	u	NA	NA	NA	NA	NA	mouse_loop_566	Orthologous	inRE	chr17	2730000	2735000	chr17	2910000	2915000	2731893	2731913	TCCGCCAGCAGGTGGCACTG	p	u	2916441	2916461	CCTGCCACTAGGGGTCAGGT	n	u	human_loop_3466	Orthologous	inRE
chr11	72380000	72540000	mouse_loop_563	chr17	4117167	4320844	humanized-mouse_loop_563	chr17	4100000	4320000	human_loop_3473	chr11	72380000	72390000	chr11	72530000	72540000	NA	NA	NA	NA	NA	NA	NA	NA	NA	NA	mouse_loop_563	Orthologous	notinRE	chr17	4100000	4105000	chr17	4315000	4320000	4103305	4103325	GTAGCCTCCAGGTGGCATCA	p	u	4316665	4316685	GTGGCCACCAGGTGGCGCTG	n	i	human_loop_3473	Orthologous	notinRE
chr11	72150000	72380000	mouse_loop_561	chr17	4323985	4532197	humanized-mouse_loop_561	chr17	4330000	4530000	human_loop_3476	chr11	72150000	72160000	chr11	72370000	72380000	NA	NA	NA	NA	NA	NA	NA	NA	NA	NA	mouse_loop_561	Orthologous	notinRE	chr17	4330000	4335000	chr17	4525000	4530000	NA	NA	NA	NA	NA	4529431	4529451	TGTTCCACGAGAGGGCAGTA	n	u	human_loop_3476	Orthologous	notinRE
chr11	70220000	70420000	mouse_loop_554	chr17	4594937	4793345	humanized-mouse_loop_554	chr17	4610000	4790000	human_loop_3478	chr11	70220000	70230000	chr11	70410000	70420000	70227655	70227675	GAGACCAGAAGAGGGCAGTA	p	u	70418878	70418898	TTGGCCAACAGGGGGCACCA	n	u	mouse_loop_554	Orthologous	inRE	chr17	4610000	4620000	chr17	4780000	4790000	4613340	4613360	GCAAACACCAGGAGGAGCTG	p	u	NA	NA	NA	NA	NA	human_loop_3478	Orthologous	notinRE
chr3	152130000	152410000	mouse_loop_2243	chr1	77622750	78017277	humanized-mouse_loop_2243	chr1	77615000	78000000	human_loop_349	chr3	152130000	152140000	chr3	152400000	152410000	152137762	152137782	TTCACCAGCAGAGGGCGAGC	p	i	152412753	152412773	GCAAGCACTAGAGGGCGCTC	n	u	mouse_loop_2243	Orthologous	notinRE	chr1	77615000	77620000	chr1	77995000	78000000	77614066	77614086	ATAAACACTAGAGGGTGCTC	p	u	77999557	77999577	TTCACCAGCAGAGGGCGAGC	n	u	human_loop_349	Orthologous	inRE
chr11	69070000	69340000	mouse_loop_551	chr17	7635904	7894684	humanized-mouse_loop_551	chr17	7645000	7895000	human_loop_3492	chr11	69070000	69080000	chr11	69330000	69340000	NA	NA	NA	NA	NA	69327549	69327569	TCCGGCACTAGATGGCGGTG	n	u	mouse_loop_551	Orthologous	notinRE	chr17	7645000	7650000	chr17	7890000	7895000	7647037	7647057	TCTGCCACTAGATGGCCATA	p	u	NA	NA	NA	NA	NA	human_loop_3492	Orthologous	notinRE
chr11	69080000	69200000	mouse_loop_552	chr17	7769318	7877882	humanized-mouse_loop_552	chr17	7815000	7895000	human_loop_3496	chr11	69080000	69090000	chr11	69190000	69200000	NA	NA	NA	NA	NA	NA	NA	NA	NA	NA	mouse_loop_552	Orthologous	notinRE	chr17	7815000	7820000	chr17	7890000	7895000	7816426	7816446	AGAGTCAGTAGAGGTCACTA	p	u	NA	NA	NA	NA	NA	human_loop_3496	Orthologous	notinRE
chr11	67810000	68220000	mouse_loop_545	chr17	8898704	9436123	humanized-mouse_loop_545	chr17	8900000	9440000	human_loop_3504	chr11	67810000	67820000	chr11	68210000	68220000	67817851	67817871	CTGACCAGCAGAGAGCGCTC	p	u	68221859	68221879	GCCCCCACTAGAGGGTGCTA	n	i	mouse_loop_545	Orthologous	notinRE	chr17	8900000	8910000	chr17	9430000	9440000	NA	NA	NA	NA	NA	9432528	9432548	CAGACCACAAGATGGAGATG	n	u	human_loop_3504	Orthologous	notinRE
chr11	66920000	67470000	mouse_loop_538	chr17	9858710	10527942	humanized-mouse_loop_538	chr17	9820000	10520000	human_loop_3505	chr11	66920000	66930000	chr11	67460000	67470000	NA	NA	NA	NA	NA	NA	NA	NA	NA	NA	mouse_loop_538	Orthologous	notinRE	chr17	9820000	9825000	chr17	10515000	10520000	9828224	9828244	TTGACCACTAGGTGGAAGCA	p	u	NA	NA	NA	NA	NA	human_loop_3505	Orthologous	notinRE
chr11	67230000	67460000	mouse_loop_541	chr17	9870498	10145257	humanized-mouse_loop_541	chr17	9865000	10135000	human_loop_3506	chr11	67230000	67240000	chr11	67450000	67460000	67241868	67241888	TTAGCCAGCAGGGGGCACTC	p	u	NA	NA	NA	NA	NA	mouse_loop_541	Orthologous	notinRE	chr17	9865000	9870000	chr17	10130000	10135000	9869108	9869128	CCCTCCACTGGGTGGCACCA	p	i	10130353	10130373	ACGGCCACTAGGGGGAGCTC	n	u	human_loop_3506	Orthologous	notinRE
chr11	66920000	67170000	mouse_loop_537	chr17	10221805	10527942	humanized-mouse_loop_537	chr17	10230000	10525000	human_loop_3507	chr11	66920000	66930000	chr11	67160000	67170000	NA	NA	NA	NA	NA	67164083	67164103	AGGACCACTAGGTGGCACCA	n	i	mouse_loop_537	Orthologous	notinRE	chr17	10230000	10235000	chr17	10520000	10525000	10231064	10231084	ATGACCACTGGGTGGCACCA	p	u	NA	NA	NA	NA	NA	human_loop_3507	Orthologous	notinRE
chr11	66710000	66900000	mouse_loop_535	chr17	10549191	10757306	humanized-mouse_loop_535	chr17	10545000	10750000	human_loop_3508	chr11	66710000	66720000	chr11	66890000	66900000	66719478	66719498	TTTACCACTAGATGGCAGTC	p	i	NA	NA	NA	NA	NA	mouse_loop_535	Orthologous	notinRE	chr17	10545000	10550000	chr17	10745000	10750000	10549909	10549929	CAGAACACAAGGGGGCGCCA	p	u	10748643	10748663	TTCACCACTAGGTGGCAGGC	n	u	human_loop_3508	Orthologous	notinRE
chr11	63730000	64260000	mouse_loop_533	chr17	13494289	14210603	humanized-mouse_loop_533	chr17	13495000	14210000	human_loop_3515	chr11	63730000	63740000	chr11	64250000	64260000	63738936	63738956	CCGCCCACCAGGGAGCGCTC	p	i	64255896	64255916	TTTACCACTAGGTGGCGCTA	n	u	mouse_loop_533	Orthologous	notinRE	chr17	13495000	13500000	chr17	14205000	14210000	NA	NA	NA	NA	NA	14205998	14206018	CCCGCCAGGCGGAGGCGCCG	n	u	human_loop_3515	Orthologous	inRE
chr11	62730000	62960000	mouse_loop_531	chr17	15148201	15412158	humanized-mouse_loop_531	chr17	15155000	15410000	human_loop_3517	chr11	62730000	62740000	chr11	62950000	62960000	NA	NA	NA	NA	NA	62949297	62949317	TTGACCACTAGATGGCAGTG	n	u	mouse_loop_531	Orthologous	notinRE	chr17	15155000	15160000	chr17	15405000	15410000	NA	NA	NA	NA	NA	15406295	15406315	ACTGCCAACAGATGGCGCCC	n	u	human_loop_3517	Orthologous	notinRE
chr11	59900000	60020000	mouse_loop_517	chr17	17565896	17722964	humanized-mouse_loop_517	chr17	17580000	17765000	human_loop_3526	chr11	59900000	59910000	chr11	60010000	60020000	59898275	59898295	GAGGCCAGTAGGGGGTGGTG	p	i	60008792	60008812	GAAGCCAGAAGAGGGCATCA	n	i	mouse_loop_517	Orthologous	inRE	chr17	17580000	17585000	chr17	17760000	17765000	17584597	17584617	CGGACCGCCAGGGGGTGCTG	p	u	17763700	17763720	CTGGTCACCAGAGGGCGCAG	n	u	human_loop_3526	Orthologous	notinRE
chr11	61000000	61230000	mouse_loop_521	chr17	19435048	19658692	humanized-mouse_loop_521	chr17	19415000	19675000	human_loop_3533	chr11	61000000	61010000	chr11	61220000	61230000	61007070	61007090	ACAGACACTAGATGGCGCGC	p	u	NA	NA	NA	NA	NA	mouse_loop_521	Orthologous	notinRE	chr17	19415000	19420000	chr17	19670000	19675000	19417385	19417405	AACACCGGCAGAGGGCGCAA	p	u	NA	NA	NA	NA	NA	human_loop_3533	Orthologous	notinRE
chr11	61750000	61870000	mouse_loop_524	chr17	19911480	20034942	humanized-mouse_loop_524	chr17	19890000	20020000	human_loop_3534	chr11	61750000	61760000	chr11	61860000	61870000	NA	NA	NA	NA	NA	NA	NA	NA	NA	NA	mouse_loop_524	Orthologous	notinRE	chr17	19890000	19895000	chr17	20015000	20020000	19896237	19896257	ATATCCTCTAGGTGGCAGCA	p	u	20020169	20020189	CTACCCACTAGATGGCAGTA	n	u	human_loop_3534	Orthologous	inRE
chr11	78830000	79030000	mouse_loop_588	chr17	25680489	25950089	humanized-mouse_loop_588	chr17	25685000	25925000	human_loop_3549	chr11	78830000	78840000	chr11	79020000	79030000	78833523	78833543	CCTGCCACTAGGGGGCGCCT	p	u	NA	NA	NA	NA	NA	mouse_loop_588	Orthologous	notinRE	chr17	25685000	25690000	chr17	25920000	25925000	25680965	25680985	TCGGCCGGCAGGGGGCGCCG	p	i	NA	NA	NA	NA	NA	human_loop_3549	Orthologous	notinRE
chr11	78650000	78770000	mouse_loop_584	chr17	26087201	26208828	humanized-mouse_loop_584	chr17	26130000	26210000	human_loop_3555	chr11	78650000	78660000	chr11	78760000	78770000	78651734	78651754	TCGGCCATCAGGGGGCGCTC	p	u	NA	NA	NA	NA	NA	mouse_loop_584	Orthologous	notinRE	chr17	26130000	26135000	chr17	26205000	26210000	26132638	26132658	GTGACCACTGGAGGGCGTGA	p	u	26207221	26207241	ATGACCACTAGAGGCCACTC	n	u	human_loop_3555	Orthologous	notinRE
chr11	77630000	77790000	mouse_loop_581	chr17	27284530	27450750	humanized-mouse_loop_581	chr17	27295000	27450000	human_loop_3559	chr11	77630000	77640000	chr11	77780000	77790000	NA	NA	NA	NA	NA	77781017	77781037	GCAACCACATGGTGGCTCAC	p	u	mouse_loop_581	Orthologous	inRE	chr17	27295000	27300000	chr17	27445000	27450000	27292789	27292809	TTGACCAAATGGTGGCAGCA	p	u	27444329	27444349	GCGGCCACTAGGGGGCAGCA	n	i	human_loop_3559	Orthologous	notinRE
chr3	146460000	146600000	mouse_loop_2240	chr1	84380360	84585422	humanized-mouse_loop_2240	chr1	84390000	84600000	human_loop_356	chr3	146460000	146470000	chr3	146590000	146600000	NA	NA	NA	NA	NA	146609166	146609186	ATGACCACTAGATGGCGCCT	n	u	mouse_loop_2240	Orthologous	notinRE	chr1	84390000	84400000	chr1	84590000	84600000	NA	NA	NA	NA	NA	84588664	84588684	TCAGCCAGAAGGTGGCAGAA	n	u	human_loop_356	Orthologous	notinRE
chr11	77310000	77430000	mouse_loop_580	chr17	27708534	27913202	humanized-mouse_loop_580	chr17	27690000	27870000	human_loop_3562	chr11	77310000	77320000	chr11	77420000	77430000	77321704	77321724	CCCGCCGCCAGGGGGCGCCC	p	i	NA	NA	NA	NA	NA	mouse_loop_580	Orthologous	notinRE	chr17	27690000	27700000	chr17	27860000	27870000	27697317	27697337	CTTGCCACTAGAGGGTAGAA	p	u	27864164	27864184	TTAACCACTAGGTGGAGCTA	n	u	human_loop_3562	Orthologous	notinRE
chr11	77120000	77270000	mouse_loop_579	chr17	27956868	28148238	humanized-mouse_loop_579	chr17	27970000	28110000	human_loop_3563	chr11	77120000	77130000	chr11	77260000	77270000	77122247	77122267	ATCTCCAGTAGAGGGCAGAC	n	u	77260383	77260403	GCAGACGGCAGAGGGAGCTG	p	u	mouse_loop_579	Orthologous	notinRE	chr17	27970000	27980000	chr17	28100000	28110000	NA	NA	NA	NA	NA	28106440	28106460	GTGGCCACCAGGGGGTGTGG	n	u	human_loop_3563	Orthologous	notinRE
chr11	76910000	77130000	mouse_loop_576	chr17	28131386	28421025	humanized-mouse_loop_576	chr17	28130000	28415000	human_loop_3566	chr11	76910000	76920000	chr11	77120000	77130000	76913820	76913840	TCTGCCACACGAGGGCACTA	p	u	77122247	77122267	ATCTCCAGTAGAGGGCAGAC	n	u	mouse_loop_576	Orthologous	notinRE	chr17	28130000	28135000	chr17	28410000	28415000	28134957	28134977	GCCTCCACTAGAGGGCAGAC	p	u	NA	NA	NA	NA	NA	human_loop_3566	Orthologous	notinRE
chr11	79430000	79740000	mouse_loop_592	chr17	29753273	30178543	humanized-mouse_loop_592	chr17	29760000	30175000	human_loop_3575	chr11	79430000	79440000	chr11	79730000	79740000	NA	NA	NA	NA	NA	79733585	79733605	TCGTCCAGAAGGTGGCAGCA	n	u	mouse_loop_592	Orthologous	notinRE	chr17	29760000	29765000	chr17	30170000	30175000	29764462	29764482	CTGACCCCTAGGGGACAGCT	n	u	30169740	30169760	TTGTCCAGCAGGTGGCAGTA	n	u	human_loop_3575	Orthologous	notinRE
chr11	79510000	79740000	mouse_loop_593	chr17	29863607	30178543	humanized-mouse_loop_593	chr17	29880000	30175000	human_loop_3576	chr11	79510000	79520000	chr11	79730000	79740000	NA	NA	NA	NA	NA	79733585	79733605	TCGTCCAGAAGGTGGCAGCA	n	u	mouse_loop_593	Orthologous	notinRE	chr17	29880000	29885000	chr17	30170000	30175000	29885869	29885889	GCGGCCGGCAGGGGGCTCCC	p	u	30169740	30169760	TTGTCCAGCAGGTGGCAGTA	n	u	human_loop_3576	Orthologous	inRE
chr11	80280000	80480000	mouse_loop_594	chr17	30805152	31075879	humanized-mouse_loop_594	chr17	30800000	31090000	human_loop_3579	chr11	80280000	80290000	chr11	80470000	80480000	NA	NA	NA	NA	NA	NA	NA	NA	NA	NA	mouse_loop_594	Orthologous	notinRE	chr17	30800000	30805000	chr17	31085000	31090000	NA	NA	NA	NA	NA	31082286	31082306	TAATCCAGGAGAGGGAGCTC	n	u	human_loop_3579	Orthologous	notinRE
chr11	80510000	80630000	mouse_loop_595	chr17	31110693	31262236	humanized-mouse_loop_595	chr17	31110000	31240000	human_loop_3582	chr11	80510000	80520000	chr11	80620000	80630000	80510021	80510041	ACTACCACTAGATGGTGCCA	p	u	80631752	80631772	CCAGCCACCAGGTGGCAGCA	n	i	mouse_loop_595	Orthologous	notinRE	chr17	31110000	31120000	chr17	31230000	31240000	31110715	31110735	ATCACCACTAGGTGGTGCCA	p	u	NA	NA	NA	NA	NA	human_loop_3582	Orthologous	notinRE
chr11	81790000	82000000	mouse_loop_597	chr17	32492773	32698045	humanized-mouse_loop_597	chr17	32525000	32690000	human_loop_3585	chr11	81790000	81800000	chr11	81990000	82000000	81796839	81796859	ATCACCACCAGAGGTCGCTG	p	u	81988462	81988482	GCAGCCACTAGAGGGCAGGG	n	i	mouse_loop_597	Orthologous	notinRE	chr17	32525000	32530000	chr17	32685000	32690000	32527101	32527121	TTCACCATAAGGTGGCAGCA	p	u	32688642	32688662	TTGGGCGCTAGAGGGAGCGC	n	u	human_loop_3585	Orthologous	notinRE
chr11	82050000	82220000	mouse_loop_600	chr17	32751241	32928621	humanized-mouse_loop_600	chr17	32745000	32970000	human_loop_3586	chr11	82050000	82060000	chr11	82210000	82220000	82049218	82049238	ATAACCACTAGAGGGCAGAC	p	u	82213295	82213315	CTCGCCAGCAGGGGGCAGCA	n	u	mouse_loop_600	Orthologous	notinRE	chr17	32745000	32750000	chr17	32965000	32970000	32747481	32747501	ATGACCACTAGAGGGCAGAA	p	u	32965445	32965465	TCCACCTGCAGGGGGCAGAA	n	u	human_loop_3586	Orthologous	notinRE
chr11	82040000	82710000	mouse_loop_599	chr17	32739457	33452894	humanized-mouse_loop_599	chr17	32745000	33450000	human_loop_3587	chr11	82040000	82050000	chr11	82700000	82710000	82049218	82049238	ATAACCACTAGAGGGCAGAC	p	u	NA	NA	NA	NA	NA	mouse_loop_599	Orthologous	notinRE	chr17	32745000	32750000	chr17	33445000	33450000	32747481	32747501	ATGACCACTAGAGGGCAGAA	p	u	NA	NA	NA	NA	NA	human_loop_3587	Orthologous	notinRE
chr3	146010000	146450000	mouse_loop_2237	chr1	84605763	85216951	humanized-mouse_loop_2237	chr1	84610000	85240000	human_loop_359	chr3	146010000	146020000	chr3	146440000	146450000	NA	NA	NA	NA	NA	NA	NA	NA	NA	NA	mouse_loop_2237	Orthologous	notinRE	chr1	84610000	84620000	chr1	85230000	85240000	NA	NA	NA	NA	NA	85238204	85238224	TCCACCACTAGGTGGCGCAA	n	u	human_loop_359	Orthologous	notinRE
chr11	84230000	84630000	mouse_loop_610	chr17	34962017	35418547	humanized-mouse_loop_610	chr17	34980000	35410000	human_loop_3597	chr11	84230000	84240000	chr11	84620000	84630000	NA	NA	NA	NA	NA	NA	NA	NA	NA	NA	mouse_loop_610	Orthologous	notinRE	chr17	34980000	34990000	chr17	35400000	35410000	NA	NA	NA	NA	NA	35405123	35405143	TCTGCCACAAGGTGGCAGTA	n	u	human_loop_3597	Orthologous	notinRE
chr11	84070000	84640000	mouse_loop_609	chr17	34950119	35605782	humanized-mouse_loop_609	chr17	34980000	35600000	human_loop_3598	chr11	84070000	84080000	chr11	84630000	84640000	84078166	84078186	TGTACCACAAGATGGCAGTG	p	i	NA	NA	NA	NA	NA	mouse_loop_609	Orthologous	notinRE	chr17	34980000	34990000	chr17	35590000	35600000	NA	NA	NA	NA	NA	35596812	35596832	CCTGCCACAAGATGGCAGTG	n	u	human_loop_3598	Orthologous	notinRE
chr11	83600000	83860000	mouse_loop_607	chr17	35874939	36200511	humanized-mouse_loop_607	chr17	35880000	36160000	human_loop_3599	chr11	83600000	83610000	chr11	83850000	83860000	83615791	83615811	ATAACCTCTAGGTGGCGCAC	p	i	NA	NA	NA	NA	NA	mouse_loop_607	Orthologous	notinRE	chr17	35880000	35890000	chr17	36150000	36160000	35887542	35887562	TCTACCACAAGAGGGAGTCT	p	u	36151518	36151538	ATATGCAGTAGGGGGCGCTG	n	u	human_loop_3599	Orthologous	notinRE
chr3	146220000	146450000	mouse_loop_2239	chr1	84605763	84905177	humanized-mouse_loop_2239	chr1	84615000	84905000	human_loop_360	chr3	146220000	146230000	chr3	146440000	146450000	146227431	146227451	CTGGTCAGCAGGGGGCGCAC	p	u	NA	NA	NA	NA	NA	mouse_loop_2239	Orthologous	notinRE	chr1	84615000	84620000	chr1	84900000	84905000	NA	NA	NA	NA	NA	NA	NA	NA	NA	NA	human_loop_360	Orthologous	notinRE
chr11	97200000	97340000	mouse_loop_644	chr17	36486816	36649832	humanized-mouse_loop_644	chr17	36510000	36650000	human_loop_3602	chr11	97200000	97210000	chr11	97330000	97340000	NA	NA	NA	NA	NA	NA	NA	NA	NA	NA	mouse_loop_644	Orthologous	notinRE	chr17	36510000	36515000	chr17	36645000	36650000	36505182	36505202	CTGGACAGCAGAGGGCGATG	p	u	NA	NA	NA	NA	NA	human_loop_3602	Orthologous	notinRE
chr11	97330000	97490000	mouse_loop_645	chr17	36640862	36830132	humanized-mouse_loop_645	chr17	36645000	36825000	human_loop_3605	chr11	97330000	97340000	chr11	97480000	97490000	NA	NA	NA	NA	NA	NA	NA	NA	NA	NA	mouse_loop_645	Orthologous	notinRE	chr17	36645000	36650000	chr17	36820000	36825000	NA	NA	NA	NA	NA	NA	NA	NA	NA	NA	human_loop_3605	Orthologous	notinRE
chr11	98200000	98320000	mouse_loop_647	chr17	37774147	37911562	humanized-mouse_loop_647	chr17	37775000	37910000	human_loop_3611	chr11	98200000	98210000	chr11	98310000	98320000	98204097	98204117	TCTGCCACCAGAGGGCAACC	p	i	98316970	98316990	GAGGCCAGAAGGGGGCGCTG	p	u	mouse_loop_647	Orthologous	inRE	chr17	37775000	37780000	chr17	37905000	37910000	37778375	37778395	TGTGCCACCAGAGGGCAGCC	p	i	NA	NA	NA	NA	NA	human_loop_3611	Orthologous	notinRE
chr3	146010000	146220000	mouse_loop_2236	chr1	84905177	85216951	humanized-mouse_loop_2236	chr1	84900000	85220000	human_loop_362	chr3	146010000	146020000	chr3	146210000	146220000	NA	NA	NA	NA	NA	146227431	146227451	CTGGTCAGCAGGGGGCGCAC	p	u	mouse_loop_2236	Orthologous	notinRE	chr1	84900000	84905000	chr1	85215000	85220000	NA	NA	NA	NA	NA	85219407	85219427	CTGGCCACTTGGTGTCGCTG	n	u	human_loop_362	Orthologous	notinRE
chr11	99320000	100160000	mouse_loop_650	chr17	39061639	39823636	humanized-mouse_loop_650	chr17	39065000	39820000	human_loop_3621	chr11	99320000	99330000	chr11	100150000	100160000	99326290	99326310	TTGGCCAGCAGGGGTCGCTC	p	i	NA	NA	NA	NA	NA	mouse_loop_650	Orthologous	notinRE	chr17	39065000	39070000	chr17	39815000	39820000	39065706	39065726	ATAGCCAGCAGGGGGTGTTC	p	u	NA	NA	NA	NA	NA	human_loop_3621	Orthologous	notinRE
chr11	100030000	100150000	mouse_loop_651	chr17	39704638	39811515	humanized-mouse_loop_651	chr17	39700000	39820000	human_loop_3622	chr11	100030000	100040000	chr11	100140000	100150000	100030517	100030537	TTGGCCTCCAGGGGGTGCTG	n	u	NA	NA	NA	NA	NA	mouse_loop_651	Orthologous	notinRE	chr17	39700000	39705000	chr17	39815000	39820000	39705664	39705684	ATGGCCACAAGGGGCCGCTG	p	u	NA	NA	NA	NA	NA	human_loop_3622	Orthologous	notinRE
chr11	100430000	100570000	mouse_loop_654	chr17	40111824	40269545	humanized-mouse_loop_654	chr17	40115000	40270000	human_loop_3624	chr11	100430000	100440000	chr11	100560000	100570000	100431930	100431950	CTGAACAGAAGAGGGCACTG	p	u	100563978	100563998	CAGGCCAGAAGAGGGCACCA	n	u	mouse_loop_654	Orthologous	inRE	chr17	40115000	40120000	chr17	40265000	40270000	40115193	40115213	TTCACCACCAAAGGGCTGTG	p	i	40268904	40268924	ATCCCCACAAGGTGGCAGCC	n	i	human_loop_3624	Orthologous	inRE
chr11	100730000	100920000	mouse_loop_655	chr17	40449525	40670518	humanized-mouse_loop_655	chr17	40470000	40680000	human_loop_3628	chr11	100730000	100740000	chr11	100910000	100920000	NA	NA	NA	NA	NA	NA	NA	NA	NA	NA	mouse_loop_655	Orthologous	notinRE	chr17	40470000	40475000	chr17	40675000	40680000	40474928	40474948	CCACCCACCAGGGGGCAGTA	p	u	40679431	40679451	CTGGCCACCAGAGAGCAGCC	n	i	human_loop_3628	Orthologous	notinRE
chr11	101670000	101790000	mouse_loop_657	chr17	41650183	41783049	humanized-mouse_loop_657	chr17	41650000	41755000	human_loop_3634	chr11	101670000	101680000	chr11	101780000	101790000	NA	NA	NA	NA	NA	NA	NA	NA	NA	NA	mouse_loop_657	Orthologous	notinRE	chr17	41650000	41655000	chr17	41750000	41755000	41654177	41654197	GCTGCCACAAGGTGGCAGTG	p	u	NA	NA	NA	NA	NA	human_loop_3634	Orthologous	notinRE
chr11	101670000	101840000	mouse_loop_658	chr17	41650183	41849796	humanized-mouse_loop_658	chr17	41650000	41840000	human_loop_3635	chr11	101670000	101680000	chr11	101830000	101840000	NA	NA	NA	NA	NA	NA	NA	NA	NA	NA	mouse_loop_658	Orthologous	notinRE	chr17	41650000	41655000	chr17	41835000	41840000	41654177	41654197	GCTGCCACAAGGTGGCAGTG	p	u	NA	NA	NA	NA	NA	human_loop_3635	Orthologous	notinRE
chr3	145600000	145850000	mouse_loop_2233	chr1	85399794	85725566	humanized-mouse_loop_2233	chr1	85410000	85725000	human_loop_364	chr3	145600000	145610000	chr3	145840000	145850000	NA	NA	NA	NA	NA	NA	NA	NA	NA	NA	mouse_loop_2233	Orthologous	notinRE	chr1	85410000	85415000	chr1	85720000	85725000	NA	NA	NA	NA	NA	85725435	85725455	GCAACCGCCAGGGGGCGCAG	n	i	human_loop_364	Orthologous	notinRE
chr11	102150000	102280000	mouse_loop_660	chr17	42268503	42411289	humanized-mouse_loop_660	chr17	42290000	42405000	human_loop_3640	chr11	102150000	102160000	chr11	102270000	102280000	102161361	102161381	AAAACCACAAGAGGGCACTA	p	u	102273222	102273242	ACGTCCCCTAGGGGGCGGTG	n	u	mouse_loop_660	Orthologous	inRE	chr17	42290000	42295000	chr17	42400000	42405000	42287873	42287893	CCCACCCCCAGGGGGCGCGC	p	i	42408853	42408873	ATGTCCTCTAGGGGGCAGTA	n	u	human_loop_3640	Orthologous	inRE
chr11	102750000	102870000	mouse_loop_662	chr17	42984721	43120753	humanized-mouse_loop_662	chr17	42995000	43105000	human_loop_3646	chr11	102750000	102760000	chr11	102860000	102870000	NA	NA	NA	NA	NA	102870894	102870914	GCAACCACATGGTGGCTCAC	p	u	mouse_loop_662	Orthologous	inRE	chr17	42995000	43000000	chr17	43100000	43105000	NA	NA	NA	NA	NA	NA	NA	NA	NA	NA	human_loop_3646	Orthologous	notinRE
chr11	103030000	103180000	mouse_loop_663	chr17	43296260	43455897	humanized-mouse_loop_663	chr17	43290000	43470000	human_loop_3648	chr11	103030000	103040000	chr11	103170000	103180000	NA	NA	NA	NA	NA	NA	NA	NA	NA	NA	mouse_loop_663	Orthologous	notinRE	chr17	43290000	43300000	chr17	43460000	43470000	43296437	43296457	ACGGCCAGCAGGGGGTAGCA	p	u	NA	NA	NA	NA	NA	human_loop_3648	Orthologous	notinRE
chr11	103870000	104030000	mouse_loop_668	chr17	43733733	43906196	humanized-mouse_loop_668	chr17	43720000	43910000	human_loop_3652	chr11	103870000	103880000	chr11	104020000	104030000	NA	NA	NA	NA	NA	NA	NA	NA	NA	NA	mouse_loop_668	Orthologous	notinRE	chr17	43720000	43730000	chr17	43900000	43910000	43717904	43717924	ATTGCCACTAGGTGGTGCTG	p	u	43909664	43909684	CTCACCACCAGGTGGAGCTT	n	u	human_loop_3652	Orthologous	notinRE
chr11	104180000	104330000	mouse_loop_670	chr17	44088286	44301973	humanized-mouse_loop_670	chr17	44075000	44295000	human_loop_3653	chr11	104180000	104190000	chr11	104320000	104330000	104177209	104177229	GTGACCACAAGATGGCAGAG	p	u	104323057	104323077	TTGACCAGCAGGGGGAGCCA	n	u	mouse_loop_670	Orthologous	notinRE	chr17	44075000	44080000	chr17	44290000	44295000	44080064	44080084	ATGGCCACAAGATGGCAATA	p	u	44290445	44290465	TCTGTCAGCAGGGGGAGCTG	n	u	human_loop_3653	Orthologous	notinRE
chr11	96130000	96410000	mouse_loop_643	chr17	46417823	46706553	humanized-mouse_loop_643	chr17	46415000	46670000	human_loop_3664	chr11	96130000	96140000	chr11	96400000	96410000	96140258	96140278	GTGGCCGCTAGATGGCATCC	p	u	96397664	96397684	TTAGCCAGTAGGGTGAGCTG	n	u	mouse_loop_643	Orthologous	notinRE	chr17	46415000	46420000	chr17	46665000	46670000	46413433	46413453	TTTACCACGAGAGGGAGCTA	p	u	NA	NA	NA	NA	NA	human_loop_3664	Orthologous	notinRE
chr11	95390000	95520000	mouse_loop_641	chr17	47504546	47642885	humanized-mouse_loop_641	chr17	47480000	47630000	human_loop_3675	chr11	95390000	95400000	chr11	95510000	95520000	NA	NA	NA	NA	NA	95510337	95510357	ATGGCCACTAGGAGGAGCCA	n	u	mouse_loop_641	Orthologous	notinRE	chr17	47480000	47490000	chr17	47620000	47630000	47485524	47485544	CTTGCCAGCAGAGGGAGCCC	p	u	47626034	47626054	CTGGCCAGAAGGGGGCAGTC	n	u	human_loop_3675	Orthologous	notinRE
chr11	95250000	95390000	mouse_loop_640	chr17	47642885	47781864	humanized-mouse_loop_640	chr17	47645000	47775000	human_loop_3677	chr11	95250000	95260000	chr11	95380000	95390000	NA	NA	NA	NA	NA	NA	NA	NA	NA	NA	mouse_loop_640	Orthologous	notinRE	chr17	47645000	47650000	chr17	47770000	47775000	NA	NA	NA	NA	NA	NA	NA	NA	NA	NA	human_loop_3677	Orthologous	notinRE
chr11	95120000	95390000	mouse_loop_639	chr17	47642885	47929252	humanized-mouse_loop_639	chr17	47645000	47930000	human_loop_3679	chr11	95120000	95130000	chr11	95380000	95390000	NA	NA	NA	NA	NA	NA	NA	NA	NA	NA	mouse_loop_639	Orthologous	notinRE	chr17	47645000	47650000	chr17	47925000	47930000	NA	NA	NA	NA	NA	47929296	47929316	GTTTCCACGTGGGGGCGCTG	n	i	human_loop_3679	Orthologous	notinRE
chr11	94970000	95390000	mouse_loop_636	chr17	47642885	48100556	humanized-mouse_loop_636	chr17	47645000	48080000	human_loop_3680	chr11	94970000	94980000	chr11	95380000	95390000	NA	NA	NA	NA	NA	NA	NA	NA	NA	NA	mouse_loop_636	Orthologous	notinRE	chr17	47645000	47650000	chr17	48075000	48080000	NA	NA	NA	NA	NA	NA	NA	NA	NA	NA	human_loop_3680	Orthologous	notinRE
chr11	94980000	95100000	mouse_loop_637	chr17	47950249	48074138	humanized-mouse_loop_637	chr17	47935000	48080000	human_loop_3682	chr11	94980000	94990000	chr11	95090000	95100000	NA	NA	NA	NA	NA	NA	NA	NA	NA	NA	mouse_loop_637	Orthologous	notinRE	chr17	47935000	47940000	chr17	48075000	48080000	47938646	47938666	GTAGCCACCAGATGGCACCA	p	u	NA	NA	NA	NA	NA	human_loop_3682	Orthologous	notinRE
chr11	94200000	94350000	mouse_loop_634	chr17	48622591	48774179	humanized-mouse_loop_634	chr17	48620000	48775000	human_loop_3685	chr11	94200000	94210000	chr11	94340000	94350000	94201688	94201708	ACAGTCACTAGAGGGCTCTC	p	i	94347896	94347916	GTAGACAGCAGAGGACGCTT	n	u	mouse_loop_634	Orthologous	notinRE	chr17	48620000	48625000	chr17	48770000	48775000	48628357	48628377	AGGACCCCAAGGGGGAGCTG	p	i	48772626	48772646	GTGGTCACTAGAGGGCTCTC	n	i	human_loop_3685	Orthologous	notinRE
chr11	93990000	94360000	mouse_loop_633	chr17	48611453	49036587	humanized-mouse_loop_633	chr17	48620000	49040000	human_loop_3687	chr11	93990000	94000000	chr11	94350000	94360000	NA	NA	NA	NA	NA	94347896	94347916	GTAGACAGCAGAGGACGCTT	n	u	mouse_loop_633	Orthologous	notinRE	chr17	48620000	48630000	chr17	49030000	49040000	48628357	48628377	AGGACCCCAAGGGGGAGCTG	p	i	NA	NA	NA	NA	NA	human_loop_3687	Orthologous	notinRE
chr11	93990000	94140000	mouse_loop_632	chr17	48860433	49036587	humanized-mouse_loop_632	chr17	48860000	49035000	human_loop_3689	chr11	93990000	94000000	chr11	94130000	94140000	NA	NA	NA	NA	NA	94138057	94138077	GTGGGCACCAGGGGCAGCAA	n	u	mouse_loop_632	Orthologous	notinRE	chr17	48860000	48865000	chr17	49030000	49035000	48860689	48860709	GTGTCCACCAGGGGCCGCCC	p	u	NA	NA	NA	NA	NA	human_loop_3689	Orthologous	notinRE
chr11	93820000	93940000	mouse_loop_631	chr17	49087532	49239666	humanized-mouse_loop_631	chr17	49075000	49235000	human_loop_3692	chr11	93820000	93830000	chr11	93930000	93940000	93829859	93829879	TTTCCCGACAGGTGGCGCTC	p	u	NA	NA	NA	NA	NA	mouse_loop_631	Orthologous	notinRE	chr17	49075000	49080000	chr17	49230000	49235000	49078590	49078610	ACAACCATTAGATGGCAGCA	p	u	49230697	49230717	CTTCCCGAGAGGTGGCGCTC	n	u	human_loop_3692	Orthologous	notinRE
chr11	90040000	90500000	mouse_loop_629	chr17	53045475	53595836	humanized-mouse_loop_629	chr17	53070000	53600000	human_loop_3698	chr11	90040000	90050000	chr11	90490000	90500000	90044878	90044898	GTCACCACTAGATGGCACAA	p	u	NA	NA	NA	NA	NA	mouse_loop_629	Orthologous	notinRE	chr17	53070000	53080000	chr17	53590000	53600000	53070595	53070615	CTTAGCACTAGAGGGCAGCA	p	u	NA	NA	NA	NA	NA	human_loop_3698	Orthologous	notinRE
chr11	89840000	90030000	mouse_loop_628	chr17	53605224	53861216	humanized-mouse_loop_628	chr17	53600000	53850000	human_loop_3701	chr11	89840000	89850000	chr11	90020000	90030000	NA	NA	NA	NA	NA	90031486	90031506	CTGGCCAGGAGAGGGCATCA	n	i	mouse_loop_628	Orthologous	notinRE	chr17	53600000	53610000	chr17	53840000	53850000	NA	NA	NA	NA	NA	53847811	53847831	ATAACCACCAGATGTCACTA	n	u	human_loop_3701	Orthologous	notinRE
chr11	89020000	89150000	mouse_loop_626	chr17	54682816	54801872	humanized-mouse_loop_626	chr17	54670000	54800000	human_loop_3702	chr11	89020000	89030000	chr11	89140000	89150000	89026759	89026779	CTGACCACCAGGTGGCGCTG	p	u	NA	NA	NA	NA	NA	mouse_loop_626	Orthologous	notinRE	chr17	54670000	54680000	chr17	54790000	54800000	54670013	54670033	CGGGCCAGCAGAGGGCGCGC	p	u	54793420	54793440	CTGACCACCAGGTGGTGCTG	n	u	human_loop_3702	Orthologous	inRE
chr11	88110000	88690000	mouse_loop_624	chr17	55202199	55819178	humanized-mouse_loop_624	chr17	55200000	55820000	human_loop_3704	chr11	88110000	88120000	chr11	88680000	88690000	NA	NA	NA	NA	NA	NA	NA	NA	NA	NA	mouse_loop_624	Orthologous	notinRE	chr17	55200000	55205000	chr17	55815000	55820000	NA	NA	NA	NA	NA	55817474	55817494	TTTGACACCAGGTGTCAGTC	n	i	human_loop_3704	Orthologous	notinRE
chr11	87870000	88010000	mouse_loop_622	chr17	55936252	56075190	humanized-mouse_loop_622	chr17	55925000	56085000	human_loop_3708	chr11	87870000	87880000	chr11	88000000	88010000	87868315	87868335	TTGGCCACAAGAGGGAGCCC	p	i	88010832	88010852	ATGACCACCTGGTGGCAGTA	n	i	mouse_loop_622	Orthologous	notinRE	chr17	55925000	55930000	chr17	56080000	56085000	55935457	55935477	ATGACCACCAGGTGGCAGTC	p	u	56077035	56077055	TTAGCCACTAGAGGGAGCTA	n	u	human_loop_3708	Orthologous	notinRE
chr11	87780000	88020000	mouse_loop_620	chr17	55925587	56192110	humanized-mouse_loop_620	chr17	55930000	56195000	human_loop_3709	chr11	87780000	87790000	chr11	88010000	88020000	NA	NA	NA	NA	NA	88010832	88010852	ATGACCACCTGGTGGCAGTA	n	i	mouse_loop_620	Orthologous	notinRE	chr17	55930000	55935000	chr17	56190000	56195000	55935457	55935477	ATGACCACCAGGTGGCAGTC	p	u	NA	NA	NA	NA	NA	human_loop_3709	Orthologous	notinRE
chr3	144670000	144790000	mouse_loop_2230	chr1	86850470	86963190	humanized-mouse_loop_2230	chr1	86840000	86970000	human_loop_371	chr3	144670000	144680000	chr3	144780000	144790000	144689948	144689968	ATAGCCACCAGATGGCGACA	n	u	NA	NA	NA	NA	NA	mouse_loop_2230	Orthologous	notinRE	chr1	86840000	86845000	chr1	86965000	86970000	NA	NA	NA	NA	NA	NA	NA	NA	NA	NA	human_loop_371	Orthologous	notinRE
chr11	87460000	87580000	mouse_loop_618	chr17	56400004	56514214	humanized-mouse_loop_618	chr17	56395000	56500000	human_loop_3711	chr11	87460000	87470000	chr11	87570000	87580000	NA	NA	NA	NA	NA	NA	NA	NA	NA	NA	mouse_loop_618	Orthologous	notinRE	chr17	56395000	56400000	chr17	56495000	56500000	NA	NA	NA	NA	NA	NA	NA	NA	NA	NA	human_loop_3711	Orthologous	notinRE
chr11	87020000	87340000	mouse_loop_616	chr17	56658209	57093449	humanized-mouse_loop_616	chr17	56665000	57085000	human_loop_3713	chr11	87020000	87030000	chr11	87330000	87340000	87027885	87027905	AGGGCCACAAGGTGGGAGTG	p	u	NA	NA	NA	NA	NA	mouse_loop_616	Orthologous	notinRE	chr17	56665000	56670000	chr17	57080000	57085000	56665182	56665202	TGCACCAGCAGAGGGTGCCA	p	i	57082415	57082435	AGGGCCACAAGGTGGAGGTG	n	u	human_loop_3713	Orthologous	notinRE
chr11	87040000	87220000	mouse_loop_617	chr17	56769118	57062610	humanized-mouse_loop_617	chr17	56790000	57085000	human_loop_3714	chr11	87040000	87050000	chr11	87210000	87220000	NA	NA	NA	NA	NA	87207564	87207584	TCCCCCAGTAGAGGGCACCC	n	u	mouse_loop_617	Orthologous	notinRE	chr17	56790000	56795000	chr17	57080000	57085000	56788508	56788528	GCCTCCAGTAGGGGGCACTC	p	u	57082415	57082435	AGGGCCACAAGGTGGAGGTG	n	u	human_loop_3714	Orthologous	notinRE
chr11	85190000	85640000	mouse_loop_612	chr17	58793785	59470632	humanized-mouse_loop_612	chr17	58795000	59470000	human_loop_3719	chr11	85190000	85200000	chr11	85630000	85640000	85195752	85195772	TTGGACACTAGGTGTCACTG	p	u	85636883	85636903	CCTAGCACTAGGGGGCGCTG	n	u	mouse_loop_612	Orthologous	notinRE	chr17	58795000	58800000	chr17	59465000	59470000	58798293	58798313	CCTAACACTAGGTGTCGCTA	p	u	59467476	59467496	CCCGGCACTAGGGGGCGCTG	n	i	human_loop_3719	Orthologous	notinRE
chr11	85330000	85640000	mouse_loop_613	chr17	59078439	59470632	humanized-mouse_loop_613	chr17	59070000	59470000	human_loop_3720	chr11	85330000	85340000	chr11	85630000	85640000	85331696	85331716	GCTACCTCTAGAGGGCAGTG	p	u	85636883	85636903	CCTAGCACTAGGGGGCGCTG	n	u	mouse_loop_613	Orthologous	notinRE	chr17	59070000	59080000	chr17	59460000	59470000	59079810	59079830	CATGCCTCTAGAGGGCAATA	p	u	59467476	59467496	CCCGGCACTAGGGGGCGCTG	n	i	human_loop_3720	Orthologous	notinRE
chr11	85650000	85990000	mouse_loop_614	chr17	59481192	59915988	humanized-mouse_loop_614	chr17	59490000	59915000	human_loop_3721	chr11	85650000	85660000	chr11	85980000	85990000	NA	NA	NA	NA	NA	85987885	85987905	AGGTCCAGCAGAGTGCGCTG	n	u	mouse_loop_614	Orthologous	notinRE	chr17	59490000	59495000	chr17	59910000	59915000	NA	NA	NA	NA	NA	59914768	59914788	GGGTCCAGCAGAGTGCGCTG	n	u	human_loop_3721	Orthologous	notinRE
chr11	85670000	85790000	mouse_loop_615	chr17	59501427	59633724	humanized-mouse_loop_615	chr17	59490000	59640000	human_loop_3722	chr11	85670000	85680000	chr11	85780000	85790000	85677481	85677501	CTGGGCAGCAGGTGGAGCCT	p	u	NA	NA	NA	NA	NA	mouse_loop_615	Orthologous	notinRE	chr17	59490000	59500000	chr17	59630000	59640000	NA	NA	NA	NA	NA	NA	NA	NA	NA	NA	human_loop_3722	Orthologous	notinRE
chr11	105220000	105460000	mouse_loop_673	chr17	60776714	61052309	humanized-mouse_loop_673	chr17	60785000	61050000	human_loop_3725	chr11	105220000	105230000	chr11	105450000	105460000	NA	NA	NA	NA	NA	105453408	105453428	ACAGACAGTAGGGGGTGGCA	n	u	mouse_loop_673	Orthologous	notinRE	chr17	60785000	60790000	chr17	61045000	61050000	60781297	60781317	CTGGGCACTAGGGGTCGCCC	p	u	61045965	61045985	ACAGACAGTAGGGGGTGGCA	n	u	human_loop_3725	Orthologous	notinRE
chr3	144110000	144280000	mouse_loop_2227	chr1	87299684	87558496	humanized-mouse_loop_2227	chr1	87290000	87555000	human_loop_373	chr3	144110000	144120000	chr3	144270000	144280000	144116775	144116795	ATGACCACTAGAGGGCAGTA	p	u	144280186	144280206	ATGGCCAGCAGATGGCAGCA	n	i	mouse_loop_2227	Orthologous	notinRE	chr1	87290000	87295000	chr1	87550000	87555000	87299452	87299472	ATGGCCAGCAGATGGCAGCA	p	u	87550122	87550142	ATGAACACTAGAGGGCAGTA	n	u	human_loop_373	Orthologous	notinRE
chr11	106180000	106360000	mouse_loop_674	chr17	62016987	62212774	humanized-mouse_loop_674	chr17	61990000	62215000	human_loop_3731	chr11	106180000	106190000	chr11	106350000	106360000	106191223	106191243	AGGGCCACCAGGTGGCATTC	p	i	NA	NA	NA	NA	NA	mouse_loop_674	Orthologous	notinRE	chr17	61990000	61995000	chr17	62210000	62215000	NA	NA	NA	NA	NA	NA	NA	NA	NA	NA	human_loop_3731	Orthologous	notinRE
chr11	106260000	106490000	mouse_loop_675	chr17	62121492	62359590	humanized-mouse_loop_675	chr17	62110000	62355000	human_loop_3733	chr11	106260000	106270000	chr11	106480000	106490000	106259111	106259131	CTGGCCACCAGGTGGCAGCT	n	u	106489247	106489267	TGGACCACAAGGTGGTGCGA	n	u	mouse_loop_675	Orthologous	inRE	chr17	62110000	62115000	chr17	62350000	62355000	62106413	62106433	ACTGCCACCAGGTGGCACTA	p	u	62359508	62359528	TTGACCACGAGGTAGCGCTA	n	u	human_loop_3733	Orthologous	notinRE
chr11	106360000	106500000	mouse_loop_676	chr17	62223145	62373847	humanized-mouse_loop_676	chr17	62225000	62345000	human_loop_3734	chr11	106360000	106370000	chr11	106490000	106500000	NA	NA	NA	NA	NA	106489247	106489267	TGGACCACAAGGTGGTGCGA	n	u	mouse_loop_676	Orthologous	inRE	chr17	62225000	62230000	chr17	62340000	62345000	NA	NA	NA	NA	NA	NA	NA	NA	NA	NA	human_loop_3734	Orthologous	notinRE
chr11	109100000	109310000	mouse_loop_694	chr17	62966070	63203201	humanized-mouse_loop_694	chr17	62980000	63180000	human_loop_3739	chr11	109100000	109110000	chr11	109300000	109310000	109106031	109106051	CTGTCCACTAGATGGCACCA	p	u	NA	NA	NA	NA	NA	mouse_loop_694	Orthologous	notinRE	chr17	62980000	62985000	chr17	63175000	63180000	NA	NA	NA	NA	NA	NA	NA	NA	NA	NA	human_loop_3739	Orthologous	notinRE
chr11	108310000	109060000	mouse_loop_691	chr17	63267986	64162450	humanized-mouse_loop_691	chr17	63285000	64165000	human_loop_3741	chr11	108310000	108320000	chr11	109050000	109060000	108311288	108311308	ACATCCAGCAGAGGGCGCTC	p	u	109054692	109054712	GAGGCCAGGAGGGGGGTGTC	n	u	mouse_loop_691	Orthologous	notinRE	chr17	63285000	63290000	chr17	64160000	64165000	63290475	63290495	GCAGCCAGTAGGTGTCTCCA	p	u	64161844	64161864	ATGGCCAGCAGATGGTGATC	n	u	human_loop_3741	Orthologous	notinRE
chr11	107980000	108240000	mouse_loop_688	chr17	64251116	64576828	humanized-mouse_loop_688	chr17	64250000	64565000	human_loop_3743	chr11	107980000	107990000	chr11	108230000	108240000	107990070	107990090	TCCACCAGCAGGGGTCAGTC	p	u	108239594	108239614	GTGAACACCAGATGGCAGAA	n	u	mouse_loop_688	Orthologous	notinRE	chr17	64250000	64255000	chr17	64560000	64565000	64251335	64251355	AAGAACACCAGATGGCAGAA	p	u	64563503	64563523	TCTGCCAGCAGGGGTCAGTC	n	u	human_loop_3743	Orthologous	notinRE
chr11	107730000	107860000	mouse_loop_684	chr17	64706200	64891875	humanized-mouse_loop_684	chr17	64710000	64905000	human_loop_3746	chr11	107730000	107740000	chr11	107850000	107860000	NA	NA	NA	NA	NA	107856011	107856031	AAGACCACAAGAGGGCAGTA	n	u	mouse_loop_684	Orthologous	notinRE	chr17	64710000	64715000	chr17	64900000	64905000	NA	NA	NA	NA	NA	64902974	64902994	CTGGACACCAGAGGGAGCGT	n	u	human_loop_3746	Orthologous	notinRE
chr11	107130000	107340000	mouse_loop_681	chr17	65363284	65607182	humanized-mouse_loop_681	chr17	65370000	65625000	human_loop_3749	chr11	107130000	107140000	chr11	107330000	107340000	NA	NA	NA	NA	NA	NA	NA	NA	NA	NA	mouse_loop_681	Orthologous	notinRE	chr17	65370000	65375000	chr17	65620000	65625000	NA	NA	NA	NA	NA	NA	NA	NA	NA	NA	human_loop_3749	Orthologous	notinRE
chr11	107070000	107340000	mouse_loop_680	chr17	65363284	65692561	humanized-mouse_loop_680	chr17	65370000	65685000	human_loop_3750	chr11	107070000	107080000	chr11	107330000	107340000	107075235	107075255	GTTTCCAGCAGGGGGCAGAA	p	u	NA	NA	NA	NA	NA	mouse_loop_680	Orthologous	notinRE	chr17	65370000	65375000	chr17	65680000	65685000	NA	NA	NA	NA	NA	65685856	65685876	ATAGCCAGCAGGGGGCAGAA	n	u	human_loop_3750	Orthologous	notinRE
chr11	109300000	109440000	mouse_loop_697	chr17	66254642	66425382	humanized-mouse_loop_697	chr17	66255000	66460000	human_loop_3753	chr11	109300000	109310000	chr11	109430000	109440000	NA	NA	NA	NA	NA	109446577	109446597	CTAGCCAGCAGGTGGCAGTA	n	u	mouse_loop_697	Orthologous	notinRE	chr17	66255000	66260000	chr17	66455000	66460000	66259390	66259410	CTGAACACTAGGGGGACCCA	p	u	NA	NA	NA	NA	NA	human_loop_3753	Orthologous	notinRE
chr11	109740000	110130000	mouse_loop_700	chr17	66776051	67231767	humanized-mouse_loop_700	chr17	66770000	67240000	human_loop_3755	chr11	109740000	109750000	chr11	110120000	110130000	NA	NA	NA	NA	NA	110130017	110130037	TTGACCGCTAGGTGGCAGCA	n	u	mouse_loop_700	Orthologous	notinRE	chr17	66770000	66775000	chr17	67235000	67240000	NA	NA	NA	NA	NA	67231784	67231804	CTGACCACCAGATGGCAGCA	n	u	human_loop_3755	Orthologous	notinRE
chr11	110220000	110350000	mouse_loop_701	chr17	67340498	67511980	humanized-mouse_loop_701	chr17	67330000	67520000	human_loop_3757	chr11	110220000	110230000	chr11	110340000	110350000	110226510	110226530	GAGGCCAGAAGAGGGTGCCA	p	i	NA	NA	NA	NA	NA	mouse_loop_701	Orthologous	inRE	chr17	67330000	67335000	chr17	67515000	67520000	67331338	67331358	TTTGCCACTAGATGGTACTT	p	i	67519578	67519598	TCTGCCACCAGAGGGCCTAA	n	i	human_loop_3757	Orthologous	notinRE
chr11	111390000	113030000	mouse_loop_702	chr17	68622266	70539994	humanized-mouse_loop_702	chr17	68630000	70540000	human_loop_3760	chr11	111390000	111400000	chr11	113020000	113030000	NA	NA	NA	NA	NA	NA	NA	NA	NA	NA	mouse_loop_702	Orthologous	notinRE	chr17	68630000	68640000	chr17	70530000	70540000	68632852	68632872	TCAGCCACCAGGTGGAAGTA	p	u	70536642	70536662	GTGGCCACTTGATGGCGCTG	n	u	human_loop_3760	Orthologous	notinRE
chr11	113040000	113160000	mouse_loop_704	chr17	70561644	70724819	humanized-mouse_loop_704	chr17	70550000	70725000	human_loop_3770	chr11	113040000	113050000	chr11	113150000	113160000	NA	NA	NA	NA	NA	NA	NA	NA	NA	NA	mouse_loop_704	Orthologous	notinRE	chr17	70550000	70555000	chr17	70720000	70725000	NA	NA	NA	NA	NA	NA	NA	NA	NA	NA	human_loop_3770	Orthologous	notinRE
chr11	113030000	113500000	mouse_loop_703	chr17	70552871	71178696	humanized-mouse_loop_703	chr17	70550000	71190000	human_loop_3771	chr11	113030000	113040000	chr11	113490000	113500000	NA	NA	NA	NA	NA	NA	NA	NA	NA	NA	mouse_loop_703	Orthologous	notinRE	chr17	70550000	70560000	chr17	71180000	71190000	NA	NA	NA	NA	NA	71185881	71185901	CTGGCCTGAAGATGCCACTG	n	i	human_loop_3771	Orthologous	notinRE
chr11	113150000	113500000	mouse_loop_708	chr17	70710845	71178696	humanized-mouse_loop_708	chr17	70720000	71160000	human_loop_3774	chr11	113150000	113160000	chr11	113490000	113500000	NA	NA	NA	NA	NA	NA	NA	NA	NA	NA	mouse_loop_708	Orthologous	notinRE	chr17	70720000	70730000	chr17	71150000	71160000	NA	NA	NA	NA	NA	NA	NA	NA	NA	NA	human_loop_3774	Orthologous	notinRE
chr11	113560000	113680000	mouse_loop_710	chr17	71246450	71368557	humanized-mouse_loop_710	chr17	71250000	71370000	human_loop_3775	chr11	113560000	113570000	chr11	113670000	113680000	113565218	113565238	TTGGCCAGCAGGTGGCAGCA	p	u	113672708	113672728	CTGGCCAGCAGAGGGAGCCA	n	u	mouse_loop_710	Orthologous	notinRE	chr17	71250000	71255000	chr17	71365000	71370000	71251991	71252011	CTGGCCAGCAGGTGGCAGCA	p	u	71366198	71366218	TTGGCCAGCAGGGGGCGCCA	n	u	human_loop_3775	Orthologous	notinRE
chr11	116080000	116320000	mouse_loop_717	chr17	74000205	74289380	humanized-mouse_loop_717	chr17	74010000	74290000	human_loop_3795	chr11	116080000	116090000	chr11	116310000	116320000	116087921	116087941	GTGTCCACCAGGGGGCGCTC	p	i	116307508	116307528	ATGTCCACCAGGGGGCACCA	n	u	mouse_loop_717	Orthologous	notinRE	chr17	74010000	74015000	chr17	74285000	74290000	74010453	74010473	TTGGCCACTAGGGGGCCACA	p	u	NA	NA	NA	NA	NA	human_loop_3795	Orthologous	notinRE
chr11	116180000	116310000	mouse_loop_718	chr17	74118107	74278493	humanized-mouse_loop_718	chr17	74115000	74280000	human_loop_3796	chr11	116180000	116190000	chr11	116300000	116310000	116180475	116180495	GCGTCCACCAGGGGGCGCGC	p	u	116307508	116307528	ATGTCCACCAGGGGGCACCA	n	u	mouse_loop_718	Orthologous	notinRE	chr17	74115000	74120000	chr17	74275000	74280000	74117673	74117693	CGGGCCGCGAGGGGGCGCCC	p	i	74275739	74275759	GTGGCCGCCAGGGGGCGCCC	n	u	human_loop_3796	Orthologous	inRE
chr11	116500000	116670000	mouse_loop_719	chr17	74516389	74677768	humanized-mouse_loop_719	chr17	74515000	74680000	human_loop_3803	chr11	116500000	116510000	chr11	116660000	116670000	NA	NA	NA	NA	NA	116669757	116669777	GCTTCCAGGAGAGGGCGCCA	n	u	mouse_loop_719	Orthologous	notinRE	chr17	74515000	74520000	chr17	74675000	74680000	74519345	74519365	GCGGCCAGCAGGGGACGCTG	p	u	74677490	74677510	ACCACCAGGAGAGGGCGTCA	n	u	human_loop_3803	Orthologous	notinRE
chr11	116930000	117050000	mouse_loop_721	chr17	75084342	75261166	humanized-mouse_loop_721	chr17	75080000	75245000	human_loop_3807	chr11	116930000	116940000	chr11	117040000	117050000	NA	NA	NA	NA	NA	117038839	117038859	CTCTCCAGCAGGTGGCGATG	n	i	mouse_loop_721	Orthologous	notinRE	chr17	75080000	75085000	chr17	75240000	75245000	75082756	75082776	GCCACCACCAGGGGGCAGAG	p	i	75243272	75243292	CACTCCAGCAGGTGGCGCTG	n	u	human_loop_3807	Orthologous	notinRE
chr11	117100000	117220000	mouse_loop_723	chr17	75328415	75491565	humanized-mouse_loop_723	chr17	75320000	75495000	human_loop_3808	chr11	117100000	117110000	chr11	117210000	117220000	117099652	117099672	TTGTCCAGCAGGGGGCGGTG	p	u	NA	NA	NA	NA	NA	mouse_loop_723	Orthologous	notinRE	chr17	75320000	75325000	chr17	75490000	75495000	75327660	75327680	TCCTCCAGCAGGTGGCGCCG	p	u	75491194	75491214	TTGGCCACCAGGGTGCAGCA	n	i	human_loop_3808	Orthologous	notinRE
chr11	117740000	117890000	mouse_loop_727	chr17	76255111	76426641	humanized-mouse_loop_727	chr17	76285000	76420000	human_loop_3813	chr11	117740000	117750000	chr11	117880000	117890000	NA	NA	NA	NA	NA	NA	NA	NA	NA	NA	mouse_loop_727	Orthologous	notinRE	chr17	76285000	76290000	chr17	76415000	76420000	76286032	76286052	TGGGCCGCTAGAGGGAGACC	p	u	76418282	76418302	CTGGCCAGGAGGGGTCACTG	n	u	human_loop_3813	Orthologous	notinRE
chr11	118910000	119060000	mouse_loop_731	chr17	77778825	77975033	humanized-mouse_loop_731	chr17	77760000	77945000	human_loop_3819	chr11	118910000	118920000	chr11	119050000	119060000	118913189	118913209	CTAGGCACCAAAGGGCACCA	n	u	NA	NA	NA	NA	NA	mouse_loop_731	Orthologous	notinRE	chr17	77760000	77765000	chr17	77940000	77945000	77763831	77763851	GCCACCTGCAGAGGGCGCGC	p	u	NA	NA	NA	NA	NA	human_loop_3819	Orthologous	notinRE
chr11	119360000	119490000	mouse_loop_732	chr17	78395294	78560290	humanized-mouse_loop_732	chr17	78400000	78550000	human_loop_3822	chr11	119360000	119370000	chr11	119480000	119490000	119365180	119365200	ATGGCCTCCAGGGGGCAGCA	p	u	119480296	119480316	CACAACACTAGGGGGCGCCA	n	i	mouse_loop_732	Orthologous	notinRE	chr17	78400000	78405000	chr17	78545000	78550000	78400847	78400867	GTGGCCTCCAGGGGGCAGCA	p	u	78549321	78549341	CACAACACGAGGGGGCGCCA	n	u	human_loop_3822	Orthologous	inRE
chr11	119360000	119770000	mouse_loop_733	chr17	78395294	78958642	humanized-mouse_loop_733	chr17	78400000	78960000	human_loop_3823	chr11	119360000	119370000	chr11	119760000	119770000	119365180	119365200	ATGGCCTCCAGGGGGCAGCA	p	u	119766327	119766347	ATGCTCAGCAGATGGCTGGC	n	i	mouse_loop_733	Orthologous	notinRE	chr17	78400000	78405000	chr17	78955000	78960000	78400847	78400867	GTGGCCTCCAGGGGGCAGCA	p	u	78955272	78955292	GCGGCCACGCGGTGGCGCTG	n	i	human_loop_3823	Orthologous	notinRE
chr5	105830000	106090000	mouse_loop_2506	chr1	89966925	90237158	humanized-mouse_loop_2506	chr1	89980000	90230000	human_loop_383	chr5	105830000	105840000	chr5	106080000	106090000	105834171	105834191	CTGTCCACCAGAGAGCGCCA	p	i	106083897	106083917	GTGGCCACTAGAGGGCTTCC	n	u	mouse_loop_2506	Orthologous	notinRE	chr1	89980000	89990000	chr1	90220000	90230000	NA	NA	NA	NA	NA	90228690	90228710	TTGGCCACTAGGAGGCAGGC	n	u	human_loop_383	Orthologous	notinRE
chr5	105920000	106300000	mouse_loop_2508	chr1	90064042	90453389	humanized-mouse_loop_2508	chr1	90090000	90460000	human_loop_384	chr5	105920000	105930000	chr5	106290000	106300000	105922117	105922137	TGCACCACCAGGGGGTATCA	p	i	106297846	106297866	ATGGCCAGCAGAGGGCACCA	n	i	mouse_loop_2508	Orthologous	notinRE	chr1	90090000	90100000	chr1	90450000	90460000	NA	NA	NA	NA	NA	90452946	90452966	ATAGCCAGTAGAGGGCATCA	n	u	human_loop_384	Orthologous	notinRE
chr17	71070000	71330000	mouse_loop_1570	chr18	3272476	3654475	humanized-mouse_loop_1570	chr18	3280000	3670000	human_loop_3846	chr17	71070000	71080000	chr17	71320000	71330000	NA	NA	NA	NA	NA	71318172	71318192	AGTGTCACTAGGTGTCACTA	n	i	mouse_loop_1570	Orthologous	notinRE	chr18	3280000	3285000	chr18	3665000	3670000	3281605	3281625	AGTGTCACTAGGTGGCACTA	p	u	3666447	3666467	ACAAACGCCAGGGGGCAATG	n	u	human_loop_3846	Orthologous	notinRE
chr5	105940000	106090000	mouse_loop_2509	chr1	90089534	90237158	humanized-mouse_loop_2509	chr1	90095000	90230000	human_loop_385	chr5	105940000	105950000	chr5	106080000	106090000	NA	NA	NA	NA	NA	106083897	106083917	GTGGCCACTAGAGGGCTTCC	n	u	mouse_loop_2509	Orthologous	notinRE	chr1	90095000	90100000	chr1	90225000	90230000	NA	NA	NA	NA	NA	90228690	90228710	TTGGCCACTAGGAGGCAGGC	n	u	human_loop_385	Orthologous	notinRE
chr17	66580000	66840000	mouse_loop_1568	chr18	8654086	8995400	humanized-mouse_loop_1568	chr18	8690000	8985000	human_loop_3858	chr17	66580000	66590000	chr17	66830000	66840000	66584636	66584656	CCGACCACTAGATGGCGCCA	p	u	NA	NA	NA	NA	NA	mouse_loop_1568	Orthologous	notinRE	chr18	8690000	8695000	chr18	8980000	8985000	8696926	8696946	GCCACCACAAGGGGGCACCC	p	u	NA	NA	NA	NA	NA	human_loop_3858	Orthologous	notinRE
chr5	106120000	106300000	mouse_loop_2510	chr1	90275427	90453389	humanized-mouse_loop_2510	chr1	90270000	90460000	human_loop_386	chr5	106120000	106130000	chr5	106290000	106300000	106120846	106120866	CATACCAGAAGAGGGCGCCA	p	u	106297846	106297866	ATGGCCAGCAGAGGGCACCA	n	i	mouse_loop_2510	Orthologous	inRE	chr1	90270000	90275000	chr1	90455000	90460000	90270386	90270406	TCTGACACTAGAGGGCGCTC	p	u	90452946	90452966	ATAGCCAGTAGAGGGCATCA	n	u	human_loop_386	Orthologous	notinRE
chr17	66300000	66460000	mouse_loop_1566	chr18	9100803	9334705	humanized-mouse_loop_1566	chr18	9060000	9340000	human_loop_3860	chr17	66300000	66310000	chr17	66450000	66460000	66300630	66300650	CCGCCCAACAGGTGGCAGCA	n	u	NA	NA	NA	NA	NA	mouse_loop_1566	Orthologous	notinRE	chr18	9060000	9070000	chr18	9330000	9340000	9073766	9073786	TTATCCACTAGGTGGCAATA	p	u	NA	NA	NA	NA	NA	human_loop_3860	Orthologous	notinRE
chr17	66200000	66460000	mouse_loop_1565	chr18	9100803	9533901	humanized-mouse_loop_1565	chr18	9070000	9530000	human_loop_3862	chr17	66200000	66210000	chr17	66450000	66460000	66211818	66211838	GCAACCACCACATGGTGGCT	p	u	NA	NA	NA	NA	NA	mouse_loop_1565	Orthologous	inRE	chr18	9070000	9080000	chr18	9520000	9530000	9073766	9073786	TTATCCACTAGGTGGCAATA	p	u	NA	NA	NA	NA	NA	human_loop_3862	Orthologous	notinRE
chr18	63290000	63810000	mouse_loop_1671	chr18	10822560	11518916	humanized-mouse_loop_1671	chr18	10850000	11520000	human_loop_3872	chr18	63290000	63300000	chr18	63800000	63810000	NA	NA	NA	NA	NA	63814180	63814200	CTTGCCACCAGAGGGCAGTG	n	u	mouse_loop_1671	Orthologous	notinRE	chr18	10850000	10860000	chr18	11510000	11520000	10851923	10851943	TCAGCCGCTAGATGGCATAA	p	u	11519266	11519286	ATTGCCACTAGAGGGCACGC	n	u	human_loop_3872	Orthologous	notinRE
chr18	67620000	67930000	mouse_loop_1680	chr18	12407198	12933536	humanized-mouse_loop_1680	chr18	12375000	12950000	human_loop_3879	chr18	67620000	67630000	chr18	67920000	67930000	67617409	67617429	TTGTCCACTAGATGGCAGGA	p	u	67928234	67928254	GCAGCCGGTAGGTGGCACCA	n	u	mouse_loop_1680	Orthologous	notinRE	chr18	12375000	12380000	chr18	12945000	12950000	NA	NA	NA	NA	NA	NA	NA	NA	NA	NA	human_loop_3879	Orthologous	notinRE
chr18	67620000	67770000	mouse_loop_1679	chr18	12407198	12657294	humanized-mouse_loop_1679	chr18	12380000	12670000	human_loop_3880	chr18	67620000	67630000	chr18	67760000	67770000	67617409	67617429	TTGTCCACTAGATGGCAGGA	p	u	67772087	67772107	AAGGCCAGAAGATGGCGTCG	n	u	mouse_loop_1679	Orthologous	notinRE	chr18	12380000	12385000	chr18	12665000	12670000	NA	NA	NA	NA	NA	12660031	12660051	AAGGCCAGGAGGTGGTAGTG	n	u	human_loop_3880	Orthologous	notinRE
chr18	10300000	10510000	mouse_loop_1607	chr18	18780084	19030198	humanized-mouse_loop_1607	chr18	18770000	19030000	human_loop_3889	chr18	10300000	10310000	chr18	10500000	10510000	NA	NA	NA	NA	NA	10503548	10503568	CTAGACACTAGAGGGAGCAA	n	u	mouse_loop_1607	Orthologous	notinRE	chr18	18770000	18775000	chr18	19025000	19030000	18775310	18775330	ATGAACACTAGATGGCACTC	p	i	19024595	19024615	CTGGACACTAGGTGGTGCAA	n	u	human_loop_3889	Orthologous	notinRE
chr18	11700000	11880000	mouse_loop_1609	chr18	20385781	20572602	humanized-mouse_loop_1609	chr18	20380000	20565000	human_loop_3894	chr18	11700000	11710000	chr18	11870000	11880000	NA	NA	NA	NA	NA	NA	NA	NA	NA	NA	mouse_loop_1609	Orthologous	notinRE	chr18	20380000	20385000	chr18	20560000	20565000	20379171	20379191	ATGTCCACCAGAGGGAGACT	p	u	20563358	20563378	TTTTCCACTAGATGGTGATA	n	i	human_loop_3894	Orthologous	notinRE
chr4	148920000	149090000	mouse_loop_2415	chr1	9674343	9931894	humanized-mouse_loop_2415	chr1	9685000	9935000	human_loop_39	chr4	148920000	148930000	chr4	149080000	149090000	NA	NA	NA	NA	NA	149084895	149084915	CCCTCCTCTAGGTGGCTCCC	n	i	mouse_loop_2415	Orthologous	notinRE	chr1	9685000	9690000	chr1	9930000	9935000	9687241	9687261	ATCACCACCAGGTGGCGCCG	p	u	NA	NA	NA	NA	NA	human_loop_39	Orthologous	notinRE
chr5	107420000	107750000	mouse_loop_2511	chr1	91995743	92393123	humanized-mouse_loop_2511	chr1	91975000	92395000	human_loop_390	chr5	107420000	107430000	chr5	107740000	107750000	NA	NA	NA	NA	NA	NA	NA	NA	NA	NA	mouse_loop_2511	Orthologous	notinRE	chr1	91975000	91980000	chr1	92390000	92395000	91977143	91977163	TTTTCCACTAGGGGGCAAGA	p	u	92393024	92393044	TTAGCCACGAGGTGGCAGAA	n	u	human_loop_390	Orthologous	notinRE
chr18	12420000	12600000	mouse_loop_1610	chr18	21196838	21393311	humanized-mouse_loop_1610	chr18	21205000	21395000	human_loop_3903	chr18	12420000	12430000	chr18	12590000	12600000	NA	NA	NA	NA	NA	12599177	12599197	TTGTCCAGCAGAGGGCGATA	n	u	mouse_loop_1610	Orthologous	notinRE	chr18	21205000	21210000	chr18	21390000	21395000	21202375	21202395	CTCTCCACCAGAGGGCGGGC	p	u	21392692	21392712	TTGTCCAGAAGAGGGCAATA	n	u	human_loop_3903	Orthologous	notinRE
chr18	15110000	15300000	mouse_loop_1613	chr18	24027049	24230306	humanized-mouse_loop_1613	chr18	23985000	24230000	human_loop_3910	chr18	15110000	15120000	chr18	15290000	15300000	15110146	15110166	ACAGACTTTAGGGGGCAGCA	p	u	15298925	15298945	CCATCCAGCAGATGGCAGTG	n	u	mouse_loop_1613	Orthologous	notinRE	chr18	23985000	23990000	chr18	24225000	24230000	23985536	23985556	CCTGACAGTTGGTGGCAGCA	p	u	24229856	24229876	CCATCCAGCAGATGGCAGTG	n	u	human_loop_3910	Orthologous	notinRE
chr18	20800000	20980000	mouse_loop_1614	chr18	29137753	29419750	humanized-mouse_loop_1614	chr18	29130000	29405000	human_loop_3918	chr18	20800000	20810000	chr18	20970000	20980000	20798612	20798632	GTGGCCACAAGATGGCACTG	p	u	20974016	20974036	ATATCCACAGGGGGGCGCTA	n	u	mouse_loop_1614	Orthologous	notinRE	chr18	29130000	29135000	chr18	29400000	29405000	29136028	29136048	ATGGCCACAAGATGGCACTA	p	u	29399771	29399791	ATATCCACTAGAGGGCACTA	n	u	human_loop_3918	Orthologous	notinRE
chr5	108050000	108220000	mouse_loop_2513	chr1	92790332	93073452	humanized-mouse_loop_2513	chr1	92775000	93070000	human_loop_392	chr5	108050000	108060000	chr5	108210000	108220000	NA	NA	NA	NA	NA	108218717	108218737	TTCTCCACTTGATGGCGCCA	p	u	mouse_loop_2513	Orthologous	notinRE	chr1	92775000	92780000	chr1	93065000	93070000	NA	NA	NA	NA	NA	93064931	93064951	AGTTCCACTAGGGGGAGAAC	n	u	human_loop_392	Orthologous	notinRE
chr18	24460000	24630000	mouse_loop_1617	chr18	33349963	33553036	humanized-mouse_loop_1617	chr18	33335000	33530000	human_loop_3932	chr18	24460000	24470000	chr18	24620000	24630000	24463944	24463964	TGAGCCACTAGGGGGAGCCA	p	u	24626391	24626411	GTCACCAGCAGAGGGAAAAG	n	i	mouse_loop_1617	Orthologous	notinRE	chr18	33335000	33340000	chr18	33525000	33530000	33336651	33336671	TCTTCCAGCAGGTGGCGCTG	p	u	33530526	33530546	GTGACCAGCAGGGGGAAAAA	n	u	human_loop_3932	Orthologous	notinRE
chr18	77560000	77850000	mouse_loop_1698	chr18	43855837	44198639	humanized-mouse_loop_1698	chr18	43855000	44240000	human_loop_3953	chr18	77560000	77570000	chr18	77840000	77850000	NA	NA	NA	NA	NA	77845391	77845411	GTGCCCAGCAGAGGGCGACT	n	u	mouse_loop_1698	Orthologous	notinRE	chr18	43855000	43860000	chr18	44235000	44240000	NA	NA	NA	NA	NA	44238423	44238443	ATTGCCAGAAGGGGGCGCGC	n	u	human_loop_3953	Orthologous	notinRE
chr18	76540000	77220000	mouse_loop_1696	chr18	44623982	45274223	humanized-mouse_loop_1696	chr18	44625000	45280000	human_loop_3956	chr18	76540000	76550000	chr18	77210000	77220000	NA	NA	NA	NA	NA	77216876	77216896	CTCACCAGCAGATGGCGCCC	n	u	mouse_loop_1696	Orthologous	notinRE	chr18	44625000	44630000	chr18	45275000	45280000	44626780	44626800	CTCACCAGCAGATGGAGCCT	p	u	NA	NA	NA	NA	NA	human_loop_3956	Orthologous	notinRE
chr18	76540000	77140000	mouse_loop_1695	chr18	44732203	45274223	humanized-mouse_loop_1695	chr18	44735000	45280000	human_loop_3957	chr18	76540000	76550000	chr18	77130000	77140000	NA	NA	NA	NA	NA	NA	NA	NA	NA	NA	mouse_loop_1695	Orthologous	notinRE	chr18	44735000	44740000	chr18	45275000	45280000	NA	NA	NA	NA	NA	NA	NA	NA	NA	NA	human_loop_3957	Orthologous	notinRE
chr18	75920000	76310000	mouse_loop_1693	chr18	45551627	45989227	humanized-mouse_loop_1693	chr18	45560000	45980000	human_loop_3960	chr18	75920000	75930000	chr18	76300000	76310000	75917354	75917374	TCAGCCACCAGGGGGCGCAG	p	u	NA	NA	NA	NA	NA	mouse_loop_1693	Orthologous	notinRE	chr18	45560000	45565000	chr18	45975000	45980000	45557551	45557571	CTGGCCACTAGAGGTCTCAC	p	u	45973152	45973172	CAGGCCACCAGAGGGCACCC	n	i	human_loop_3960	Orthologous	notinRE
chr18	75760000	75880000	mouse_loop_1692	chr18	46044240	46201451	humanized-mouse_loop_1692	chr18	46000000	46175000	human_loop_3961	chr18	75760000	75770000	chr18	75870000	75880000	NA	NA	NA	NA	NA	75875957	75875977	TCTTCCGCCAGGGGGCGCAT	n	u	mouse_loop_1692	Orthologous	notinRE	chr18	46000000	46005000	chr18	46170000	46175000	46002433	46002453	GCTCCCACTAGGTGTCTCTG	p	u	46166291	46166311	CCCTCCAGTAGGGGGCAACA	n	i	human_loop_3961	Orthologous	notinRE
chr18	75300000	75760000	mouse_loop_1689	chr18	46201451	46764324	humanized-mouse_loop_1689	chr18	46200000	46765000	human_loop_3963	chr18	75300000	75310000	chr18	75750000	75760000	75299545	75299565	AGCGCCACCAAGGGGAGCAT	n	u	NA	NA	NA	NA	NA	mouse_loop_1689	Orthologous	notinRE	chr18	46200000	46205000	chr18	46760000	46765000	NA	NA	NA	NA	NA	46765015	46765035	AGCACCACCAAGGGGGAGCT	p	u	human_loop_3963	Orthologous	notinRE
chr18	73830000	74030000	mouse_loop_1686	chr18	48334717	48578942	humanized-mouse_loop_1686	chr18	48340000	48580000	human_loop_3972	chr18	73830000	73840000	chr18	74020000	74030000	73833991	73834011	TCTACCACTAGGGGGATCCA	p	u	74023209	74023229	GATGCCAGTAGATGGCGCTA	n	u	mouse_loop_1686	Orthologous	notinRE	chr18	48340000	48345000	chr18	48575000	48580000	48346441	48346461	GCGGCCGCGAGATGGCGGCA	p	u	48577668	48577688	ACCACCACTAGGGGGATCTA	n	u	human_loop_3972	Orthologous	notinRE
chr3	122190000	122320000	mouse_loop_2195	chr1	93916396	94075712	humanized-mouse_loop_2195	chr1	93900000	94085000	human_loop_398	chr3	122190000	122200000	chr3	122310000	122320000	NA	NA	NA	NA	NA	NA	NA	NA	NA	NA	mouse_loop_2195	Orthologous	notinRE	chr1	93900000	93905000	chr1	94080000	94085000	93903707	93903727	CTTGCCATTAGATGGCAGTC	p	u	NA	NA	NA	NA	NA	human_loop_398	Orthologous	notinRE
chr3	122000000	122350000	mouse_loop_2193	chr1	93905156	94308345	humanized-mouse_loop_2193	chr1	93900000	94310000	human_loop_399	chr3	122000000	122010000	chr3	122340000	122350000	121998573	121998593	CCTGTCAGCAGAGGGAGCCA	p	u	122341726	122341746	CAGGCCACCAGGTGGCAGCA	n	u	mouse_loop_2193	Orthologous	notinRE	chr1	93900000	93910000	chr1	94300000	94310000	93903707	93903727	CTTGCCATTAGATGGCAGTC	p	u	94309988	94310008	CCTGCCAACAGAGGGAGTCA	n	i	human_loop_399	Orthologous	notinRE
chr18	65450000	65650000	mouse_loop_1673	chr18	56182797	56431732	humanized-mouse_loop_1673	chr18	56195000	56435000	human_loop_3996	chr18	65450000	65460000	chr18	65640000	65650000	65460520	65460540	GCAGCCACCAGGTGGCAGGA	p	u	65649671	65649691	TGTGCCAGCAGGGGGCGCAA	n	u	mouse_loop_1673	Orthologous	notinRE	chr18	56195000	56200000	chr18	56430000	56435000	56197155	56197175	GCAGCCACTGGGCGGCAGCC	p	u	56431696	56431716	TGAGCCAGGAGGGGGAGCAA	n	i	human_loop_3996	Orthologous	notinRE
chr18	65670000	65910000	mouse_loop_1675	chr18	56446834	56736325	humanized-mouse_loop_1675	chr18	56450000	56730000	human_loop_3998	chr18	65670000	65680000	chr18	65900000	65910000	65672077	65672097	ATCACCAGCAGGTGGTGCTG	p	i	NA	NA	NA	NA	NA	mouse_loop_1675	Orthologous	notinRE	chr18	56450000	56455000	chr18	56725000	56730000	56448964	56448984	ATAGCCACCAGGTGGCAGTG	p	u	NA	NA	NA	NA	NA	human_loop_3998	Orthologous	notinRE
chr4	154460000	154630000	mouse_loop_2429	chr1	2124976	2323808	humanized-mouse_loop_2429	chr1	2120000	2320000	human_loop_4	chr4	154460000	154470000	chr4	154620000	154630000	154468754	154468774	TAGGCCAGCAGGGGGCAGTG	n	u	154623978	154623998	AGCGCCACAAAGGGGAGCTG	p	u	mouse_loop_2429	Orthologous	notinRE	chr1	2120000	2130000	chr1	2310000	2320000	2126787	2126807	TCGGCCACGTGGTGGCAGCA	p	u	2313354	2313374	GCATCCACCAGGGGGCAGCC	n	i	human_loop_4	Orthologous	notinRE
chr3	122020000	122170000	mouse_loop_2194	chr1	94094549	94250092	humanized-mouse_loop_2194	chr1	94095000	94285000	human_loop_400	chr3	122020000	122030000	chr3	122160000	122170000	NA	NA	NA	NA	NA	NA	NA	NA	NA	NA	mouse_loop_2194	Orthologous	notinRE	chr1	94095000	94100000	chr1	94280000	94285000	NA	NA	NA	NA	NA	94279730	94279750	ATAACCAGCAGAGGACAGCC	n	u	human_loop_400	Orthologous	notinRE
chr18	66090000	66210000	mouse_loop_1677	chr18	56930990	57084417	humanized-mouse_loop_1677	chr18	56915000	57070000	human_loop_4000	chr18	66090000	66100000	chr18	66200000	66210000	NA	NA	NA	NA	NA	NA	NA	NA	NA	NA	mouse_loop_1677	Orthologous	notinRE	chr18	56915000	56920000	chr18	57065000	57070000	56916600	56916620	ATAGCCATCAGATGGCAGCC	p	u	NA	NA	NA	NA	NA	human_loop_4000	Orthologous	notinRE
chr1	107780000	107940000	mouse_loop_97	chr18	60087814	60258434	humanized-mouse_loop_97	chr18	60090000	60245000	human_loop_4015	chr1	107780000	107790000	chr1	107930000	107940000	107787801	107787821	AGTTCCACCAGGTGGCGCCC	p	i	107933723	107933743	TGTCCCACCAGGTGGCAGTG	n	u	mouse_loop_97	Orthologous	notinRE	chr18	60090000	60095000	chr18	60240000	60245000	60093094	60093114	GATCCCACTAGATGGAGCTC	p	i	NA	NA	NA	NA	NA	human_loop_4015	Orthologous	notinRE
chr1	107790000	108300000	mouse_loop_98	chr18	60099329	60668213	humanized-mouse_loop_98	chr18	60090000	60650000	human_loop_4016	chr1	107790000	107800000	chr1	108290000	108300000	107787801	107787821	AGTTCCACCAGGTGGCGCCC	p	i	NA	NA	NA	NA	NA	mouse_loop_98	Orthologous	notinRE	chr18	60090000	60100000	chr18	60640000	60650000	60093094	60093114	GATCCCACTAGATGGAGCTC	p	i	60650076	60650096	CTTACCAGCAGGTGGTGCTG	n	u	human_loop_4016	Orthologous	notinRE
chr1	108060000	108290000	mouse_loop_100	chr18	60373644	60646750	humanized-mouse_loop_100	chr18	60380000	60630000	human_loop_4017	chr1	108060000	108070000	chr1	108280000	108290000	NA	NA	NA	NA	NA	NA	NA	NA	NA	NA	mouse_loop_100	Orthologous	notinRE	chr18	60380000	60385000	chr18	60625000	60630000	60382200	60382220	TTCAACGGCAGAGGGCACAA	p	u	60625302	60625322	TTGGCCAGGTGGTGGCGCAA	n	u	human_loop_4017	Orthologous	inRE
chr1	108320000	108640000	mouse_loop_101	chr18	60683552	61017871	humanized-mouse_loop_101	chr18	60680000	60995000	human_loop_4020	chr1	108320000	108330000	chr1	108630000	108640000	108321905	108321925	AAAGCCACTAGGGGTCAGAG	p	u	NA	NA	NA	NA	NA	mouse_loop_101	Orthologous	notinRE	chr18	60680000	60685000	chr18	60990000	60995000	NA	NA	NA	NA	NA	60985396	60985416	TCAACCGGGAGATGTCGCCC	n	u	human_loop_4020	Orthologous	notinRE
chr1	108460000	108610000	mouse_loop_103	chr18	60822102	60986435	humanized-mouse_loop_103	chr18	60820000	60985000	human_loop_4021	chr1	108460000	108470000	chr1	108600000	108610000	NA	NA	NA	NA	NA	108609078	108609098	TTCACCGCGAGGGGACGCTT	n	u	mouse_loop_103	Orthologous	notinRE	chr18	60820000	60825000	chr18	60980000	60985000	NA	NA	NA	NA	NA	60985396	60985416	TCAACCGGGAGATGTCGCCC	n	u	human_loop_4021	Orthologous	notinRE
chr18	84840000	85110000	mouse_loop_1710	chr18	71844753	72181003	humanized-mouse_loop_1710	chr18	71860000	72220000	human_loop_4039	chr18	84840000	84850000	chr18	85100000	85110000	NA	NA	NA	NA	NA	NA	NA	NA	NA	NA	mouse_loop_1710	Orthologous	notinRE	chr18	71860000	71865000	chr18	72215000	72220000	71863794	71863814	ATGGCCACTAGAGGGCAACC	p	u	72219372	72219392	GCGTCCAGTAGGTGGTGCTG	n	u	human_loop_4039	Orthologous	notinRE
chr3	121580000	121830000	mouse_loop_2190	chr1	94508167	94807184	humanized-mouse_loop_2190	chr1	94525000	94805000	human_loop_404	chr3	121580000	121590000	chr3	121820000	121830000	121587960	121587980	TGTGCCAGAAGAGGGCGCTG	p	u	121825330	121825350	TCAACCACTAGAGGGAAACA	n	u	mouse_loop_2190	Orthologous	notinRE	chr1	94525000	94530000	chr1	94800000	94805000	94527156	94527176	CTAGCCACCAGAGGACTCTC	p	u	94801538	94801558	ATAGTCACAAGATGGTGCTA	n	u	human_loop_404	Orthologous	notinRE
chr18	84850000	84970000	mouse_loop_1711	chr18	72019713	72169059	humanized-mouse_loop_1711	chr18	72020000	72160000	human_loop_4040	chr18	84850000	84860000	chr18	84960000	84970000	NA	NA	NA	NA	NA	84968883	84968903	TCAGCCAGCAGAGGTCGGGC	n	u	mouse_loop_1711	Orthologous	notinRE	chr18	72020000	72025000	chr18	72155000	72160000	72020599	72020619	TGGACCACAAGGTGGAGCTT	p	u	72161042	72161062	TTTTCCAGCAGGTGGCCCTG	n	u	human_loop_4040	Orthologous	notinRE
chr18	82920000	83150000	mouse_loop_1708	chr18	74129098	74419916	humanized-mouse_loop_1708	chr18	74110000	74425000	human_loop_4044	chr18	82920000	82930000	chr18	83140000	83150000	82920694	82920714	ACGACCACAGCGTGGCAGTA	p	u	83145499	83145519	GTGGCCACTAGGTGGCGCCT	n	u	mouse_loop_1708	Orthologous	notinRE	chr18	74110000	74115000	chr18	74420000	74425000	NA	NA	NA	NA	NA	74421922	74421942	AGGGCCACCAGATGGCAGCG	n	u	human_loop_4044	Orthologous	notinRE
chr18	82630000	82750000	mouse_loop_1707	chr18	74696722	74863559	humanized-mouse_loop_1707	chr18	74710000	74850000	human_loop_4050	chr18	82630000	82640000	chr18	82740000	82750000	NA	NA	NA	NA	NA	82738430	82738450	CTCACCAGCAGGGGGCGCTC	n	u	mouse_loop_1707	Orthologous	notinRE	chr18	74710000	74720000	chr18	74840000	74850000	74712575	74712595	ATCACCAGCAGGCGGAGCTC	p	u	NA	NA	NA	NA	NA	human_loop_4050	Orthologous	notinRE
chr18	80800000	80930000	mouse_loop_1705	chr18	77140916	77292044	humanized-mouse_loop_1705	chr18	77140000	77290000	human_loop_4053	chr18	80800000	80810000	chr18	80920000	80930000	NA	NA	NA	NA	NA	NA	NA	NA	NA	NA	mouse_loop_1705	Orthologous	notinRE	chr18	77140000	77145000	chr18	77285000	77290000	77140999	77141019	GGTTCCAGAAGGGGGAGCCA	p	i	77288974	77288994	TGCACCTGCGGGTGGAGGCT	p	u	human_loop_4053	Orthologous	notinRE
chr18	80680000	80930000	mouse_loop_1704	chr18	77140916	77411303	humanized-mouse_loop_1704	chr18	77140000	77405000	human_loop_4054	chr18	80680000	80690000	chr18	80920000	80930000	NA	NA	NA	NA	NA	NA	NA	NA	NA	NA	mouse_loop_1704	Orthologous	notinRE	chr18	77140000	77145000	chr18	77400000	77405000	77140999	77141019	GGTTCCAGAAGGGGGAGCCA	p	i	77404251	77404271	GCGGCCACTAGATGGAGACG	n	u	human_loop_4054	Orthologous	notinRE
chr18	80470000	80660000	mouse_loop_1703	chr18	77451397	77693091	humanized-mouse_loop_1703	chr18	77440000	77720000	human_loop_4056	chr18	80470000	80480000	chr18	80650000	80660000	80477363	80477383	GTAAACTCAAGGTGGTGGTA	p	u	80652469	80652489	GTGGCCACCAGGTGGCAGCA	n	u	mouse_loop_1703	Orthologous	notinRE	chr18	77440000	77450000	chr18	77710000	77720000	NA	NA	NA	NA	NA	NA	NA	NA	NA	NA	human_loop_4056	Orthologous	notinRE
chr3	121010000	121210000	mouse_loop_2188	chr1	95313077	95509647	humanized-mouse_loop_2188	chr1	95320000	95510000	human_loop_406	chr3	121010000	121020000	chr3	121200000	121210000	NA	NA	NA	NA	NA	121203346	121203366	CCGTCCAGGAGAGGGCAGCC	n	u	mouse_loop_2188	Orthologous	notinRE	chr1	95320000	95325000	chr1	95505000	95510000	95320120	95320140	CCATCCAGGAGAGGGCAGTC	p	u	95509148	95509168	CCTGCCACCAGGTGGCAGTG	n	i	human_loop_406	Orthologous	notinRE
chr4	148510000	148930000	mouse_loop_2414	chr1	9922114	10491515	humanized-mouse_loop_2414	chr1	9930000	10485000	human_loop_41	chr4	148510000	148520000	chr4	148920000	148930000	148518700	148518720	ATGGCCACTAGGTGTCACCA	p	i	NA	NA	NA	NA	NA	mouse_loop_2414	Orthologous	notinRE	chr1	9930000	9935000	chr1	10480000	10485000	NA	NA	NA	NA	NA	10488294	10488314	CTGGCCACTAGATGTCAGTG	n	u	human_loop_41	Orthologous	notinRE
chr17	57350000	57480000	mouse_loop_1563	chr19	6685315	6857452	humanized-mouse_loop_1563	chr19	6735000	6865000	human_loop_4103	chr17	57350000	57360000	chr17	57470000	57480000	57358760	57358780	GAGGCCAGAAGAGGGCATCA	p	i	57475293	57475313	GTGGACGCTAGGTGGCAGCA	n	u	mouse_loop_1563	Orthologous	inRE	chr19	6735000	6740000	chr19	6860000	6865000	NA	NA	NA	NA	NA	6863758	6863778	AAGGCCACCAGAGGGCACTA	n	i	human_loop_4103	Orthologous	notinRE
chr3	116850000	117140000	mouse_loop_2185	chr1	99656308	99954761	humanized-mouse_loop_2185	chr1	99630000	99940000	human_loop_411	chr3	116850000	116860000	chr3	117130000	117140000	116856030	116856050	TTTGCCACAAGGTGGCAGAG	p	u	117141855	117141875	GCTACCACGAGGTGGCAGAC	n	u	mouse_loop_2185	Orthologous	notinRE	chr1	99630000	99640000	chr1	99930000	99940000	NA	NA	NA	NA	NA	99947133	99947153	ACCACCACAAGGGGGCAGAG	n	u	human_loop_411	Orthologous	notinRE
chr9	20690000	20810000	mouse_loop_3114	chr19	10216312	10363397	humanized-mouse_loop_3114	chr19	10210000	10350000	human_loop_4116	chr9	20690000	20700000	chr9	20800000	20810000	NA	NA	NA	NA	NA	NA	NA	NA	NA	NA	mouse_loop_3114	Orthologous	notinRE	chr19	10210000	10215000	chr19	10345000	10350000	10209838	10209858	ACAGCAGCCAGAGGGCGCCT	p	u	NA	NA	NA	NA	NA	human_loop_4116	Orthologous	inRE
chr9	20810000	20940000	mouse_loop_3115	chr19	10365132	10491535	humanized-mouse_loop_3115	chr19	10380000	10500000	human_loop_4117	chr9	20810000	20820000	chr9	20930000	20940000	NA	NA	NA	NA	NA	NA	NA	NA	NA	NA	mouse_loop_3115	Orthologous	notinRE	chr19	10380000	10385000	chr19	10495000	10500000	10380283	10380303	TGGGCCGCGCGGGGGAGCTC	p	u	NA	NA	NA	NA	NA	human_loop_4117	Orthologous	notinRE
chr8	87220000	87350000	mouse_loop_3037	chr19	13075830	13222186	humanized-mouse_loop_3037	chr19	13090000	13205000	human_loop_4133	chr8	87220000	87230000	chr8	87340000	87350000	87221790	87221810	AGTGCCTGAAGAGGCCAGAA	p	i	NA	NA	NA	NA	NA	mouse_loop_3037	Orthologous	inRE	chr19	13090000	13095000	chr19	13200000	13205000	NA	NA	NA	NA	NA	13204769	13204789	ATCGCCAGCAGGGGGCGCTG	n	i	human_loop_4133	Orthologous	notinRE
chr8	86560000	86700000	mouse_loop_3034	chr19	13988552	14157413	humanized-mouse_loop_3034	chr19	13990000	14185000	human_loop_4143	chr8	86560000	86570000	chr8	86690000	86700000	86563121	86563141	AAAACCTCCAGGGGGCAGCA	p	i	86697959	86697979	ATGGCCGCCAGATGGCGAAG	n	u	mouse_loop_3034	Orthologous	notinRE	chr19	13990000	13995000	chr19	14180000	14185000	13991020	13991040	GCGGCCACGAGAGGGCACCA	p	u	NA	NA	NA	NA	NA	human_loop_4143	Orthologous	notinRE
chr17	32490000	32640000	mouse_loop_1537	chr19	15532278	15667746	humanized-mouse_loop_1537	chr19	15530000	15665000	human_loop_4153	chr17	32490000	32500000	chr17	32630000	32640000	NA	NA	NA	NA	NA	32631765	32631785	CTGACCAGCAGAGGGAGCCT	n	u	mouse_loop_1537	Orthologous	notinRE	chr19	15530000	15535000	chr19	15660000	15665000	15530126	15530146	AGACCCGCCAGAGGGAGTCG	p	u	NA	NA	NA	NA	NA	human_loop_4153	Orthologous	inRE
chr7	35450000	35960000	mouse_loop_2800	chr19	33730324	34272709	humanized-mouse_loop_2800	chr19	33720000	34270000	human_loop_4200	chr7	35450000	35460000	chr7	35950000	35960000	NA	NA	NA	NA	NA	NA	NA	NA	NA	NA	mouse_loop_2800	Orthologous	notinRE	chr19	33720000	33730000	chr19	34260000	34270000	33726327	33726347	CGTGCCACCAGAGGGCAGCC	p	u	NA	NA	NA	NA	NA	human_loop_4200	Orthologous	notinRE
chr7	35810000	35960000	mouse_loop_2801	chr19	33730324	33899068	humanized-mouse_loop_2801	chr19	33725000	33905000	human_loop_4201	chr7	35810000	35820000	chr7	35950000	35960000	35811106	35811126	CTGGCCAGAAGAGGGCAGTG	p	u	NA	NA	NA	NA	NA	mouse_loop_2801	Orthologous	notinRE	chr19	33725000	33730000	chr19	33900000	33905000	33726327	33726347	CGTGCCACCAGAGGGCAGCC	p	u	33897913	33897933	CTGGCCAGAAGAGGGCAGTG	n	i	human_loop_4201	Orthologous	notinRE
chr7	35190000	35460000	mouse_loop_2798	chr19	34264180	34638640	humanized-mouse_loop_2798	chr19	34270000	34590000	human_loop_4203	chr7	35190000	35200000	chr7	35450000	35460000	35192708	35192728	ATTTCCACTAGATGGCAGCA	p	u	NA	NA	NA	NA	NA	mouse_loop_2798	Orthologous	notinRE	chr19	34270000	34275000	chr19	34585000	34590000	NA	NA	NA	NA	NA	34587402	34587422	CTTAACACCAGAGGGCAGTA	n	u	human_loop_4203	Orthologous	notinRE
chr7	27940000	28060000	mouse_loop_2791	chr19	41180724	41318140	humanized-mouse_loop_2791	chr19	41165000	41330000	human_loop_4239	chr7	27940000	27950000	chr7	28050000	28060000	27945004	27945024	GTGCCCACCAGGGGGCGCAG	p	u	28062403	28062423	CATGCCAGAAGAGGGCACCA	n	u	mouse_loop_2791	Orthologous	inRE	chr19	41165000	41170000	chr19	41325000	41330000	41168825	41168845	AAGACCACGAGGGGGCGCTG	p	u	NA	NA	NA	NA	NA	human_loop_4239	Orthologous	notinRE
chr7	25910000	26070000	mouse_loop_2788	chr19	42630649	42791055	humanized-mouse_loop_2788	chr19	42630000	42790000	human_loop_4247	chr7	25910000	25920000	chr7	26060000	26070000	25918293	25918313	AAGCCCGCCAGAGGGCGGCA	p	u	NA	NA	NA	NA	NA	mouse_loop_2788	Orthologous	notinRE	chr19	42630000	42635000	chr19	42785000	42790000	42637389	42637409	GTGCCCGCCAGAGGGCGGCA	p	i	42784085	42784105	CCTGCCGCCAGGAGGCAGCC	n	u	human_loop_4247	Orthologous	notinRE
chr7	19750000	19950000	mouse_loop_2783	chr19	45905456	46173863	humanized-mouse_loop_2783	chr19	45930000	46150000	human_loop_4258	chr7	19750000	19760000	chr7	19940000	19950000	19752531	19752551	GAGGCCAGTAGAGGGCACTG	p	i	NA	NA	NA	NA	NA	mouse_loop_2783	Orthologous	inRE	chr19	45930000	45940000	chr19	46140000	46150000	NA	NA	NA	NA	NA	NA	NA	NA	NA	NA	human_loop_4258	Orthologous	notinRE
chr7	17530000	17650000	mouse_loop_2782	chr19	46798948	46999180	humanized-mouse_loop_2782	chr19	46785000	46995000	human_loop_4264	chr7	17530000	17540000	chr7	17640000	17650000	17536848	17536868	TGTACCACGAGGGGGTGCAC	p	i	17651961	17651981	CTGACCACCAGAGGGCACGC	n	u	mouse_loop_2782	Orthologous	notinRE	chr19	46785000	46790000	chr19	46990000	46995000	46784191	46784211	TCTGCCACGAGAGGGCGTGT	p	u	46992634	46992654	CCGGCAAGCAGGGGGCCCGA	n	i	human_loop_4264	Orthologous	inRE
chr7	16560000	16730000	mouse_loop_2778	chr19	47953803	48202805	humanized-mouse_loop_2778	chr19	47940000	48205000	human_loop_4272	chr7	16560000	16570000	chr7	16720000	16730000	16561451	16561471	CCTGCCACCAGGGGGCATGA	p	i	NA	NA	NA	NA	NA	mouse_loop_2778	Orthologous	notinRE	chr19	47940000	47945000	chr19	48200000	48205000	47940058	47940078	CTAGCCACAAGGGGGCAGTG	p	u	48201541	48201561	CCTGCCACCTGGGGCCAGTG	n	i	human_loop_4272	Orthologous	inRE
chr7	52990000	53200000	mouse_loop_2805	chr19	48805755	49090710	humanized-mouse_loop_2805	chr19	48855000	49090000	human_loop_4274	chr7	52990000	53000000	chr7	53190000	53200000	NA	NA	NA	NA	NA	53190635	53190655	ATTACCACAAGGTGGCAGTG	n	i	mouse_loop_2805	Orthologous	notinRE	chr19	48855000	48860000	chr19	49085000	49090000	48854699	48854719	GCAGCCACCAGAGGGCGCCA	p	u	NA	NA	NA	NA	NA	human_loop_4274	Orthologous	inRE
chr4	148110000	148450000	mouse_loop_2413	chr1	10555553	10934288	humanized-mouse_loop_2413	chr1	10565000	10930000	human_loop_43	chr4	148110000	148120000	chr4	148440000	148450000	148116936	148116956	ACCGCCGGTAGGGGGCGCCT	p	u	148450510	148450530	GCAGCCACAGGGGGGCATCG	p	u	mouse_loop_2413	Orthologous	notinRE	chr1	10565000	10570000	chr1	10925000	10930000	10567664	10567684	GTAGCTTCTAGGGGGCAGCA	p	i	10927341	10927361	GCCGCCGGTAGGGGGCGCCT	n	i	human_loop_43	Orthologous	inRE
chr3	108970000	109300000	mouse_loop_2183	chr1	108319659	108678699	humanized-mouse_loop_2183	chr1	108320000	108670000	human_loop_430	chr3	108970000	108980000	chr3	109290000	109300000	108974204	108974224	TACACCACCAGGTGGTGGTG	n	u	109294670	109294690	TGCACCACTAGAGGGAGCCA	n	u	mouse_loop_2183	Orthologous	notinRE	chr1	108320000	108325000	chr1	108665000	108670000	108325007	108325027	GTGTCCACCAGAGGGAGCCA	p	i	108668332	108668352	CTTTCCACTAGATGGCAGAC	n	u	human_loop_430	Orthologous	notinRE
chr7	4890000	5010000	mouse_loop_2776	chr19	56013156	56161236	humanized-mouse_loop_2776	chr19	56030000	56145000	human_loop_4307	chr7	4890000	4900000	chr7	5000000	5010000	NA	NA	NA	NA	NA	NA	NA	NA	NA	NA	mouse_loop_2776	Orthologous	notinRE	chr19	56030000	56035000	chr19	56140000	56145000	56028390	56028410	GAGGACGCCAGGTGGCGCCT	p	u	NA	NA	NA	NA	NA	human_loop_4307	Orthologous	notinRE
chr12	31280000	31580000	mouse_loop_766	chr2	278141	663816	humanized-mouse_loop_766	chr2	260000	680000	human_loop_4312	chr12	31280000	31290000	chr12	31570000	31580000	NA	NA	NA	NA	NA	31575119	31575139	ATAGCCAGCAGGGGGAGCCT	n	u	mouse_loop_766	Orthologous	notinRE	chr2	260000	270000	chr2	670000	680000	NA	NA	NA	NA	NA	677459	677479	ATTACCGCGAGAGGAAGCAA	n	i	human_loop_4312	Orthologous	notinRE
chr12	30730000	31270000	mouse_loop_765	chr2	677236	1520819	humanized-mouse_loop_765	chr2	710000	1550000	human_loop_4313	chr12	30730000	30740000	chr12	31260000	31270000	NA	NA	NA	NA	NA	31263074	31263094	CTGGACACTAGGGGGAAGCA	n	u	mouse_loop_765	Orthologous	notinRE	chr2	710000	715000	chr2	1545000	1550000	NA	NA	NA	NA	NA	NA	NA	NA	NA	NA	human_loop_4313	Orthologous	notinRE
chr12	25780000	25900000	mouse_loop_762	chr2	8659837	8823237	humanized-mouse_loop_762	chr2	8675000	8825000	human_loop_4324	chr12	25780000	25790000	chr12	25890000	25900000	25777287	25777307	TTTGCCAGAAGGTGGCGCTC	p	u	NA	NA	NA	NA	NA	mouse_loop_762	Orthologous	notinRE	chr2	8675000	8680000	chr2	8820000	8825000	8685207	8685227	GGCGCCAGCAGAGGGGGCTG	n	u	8826054	8826074	TCGGCCAGCAGGTGGCGCCC	n	u	human_loop_4324	Orthologous	notinRE
chr12	25400000	25640000	mouse_loop_761	chr2	9003030	9278318	humanized-mouse_loop_761	chr2	9010000	9280000	human_loop_4325	chr12	25400000	25410000	chr12	25630000	25640000	25401920	25401940	GTGGCCAGGAGAGGGAGCAC	p	u	NA	NA	NA	NA	NA	mouse_loop_761	Orthologous	notinRE	chr2	9010000	9015000	chr2	9275000	9280000	9013146	9013166	GTATCCTCAAGAGGGCGCAC	p	u	NA	NA	NA	NA	NA	human_loop_4325	Orthologous	notinRE
chr12	17580000	17810000	mouse_loop_758	chr2	10308518	10568151	humanized-mouse_loop_758	chr2	10270000	10560000	human_loop_4332	chr12	17580000	17590000	chr12	17800000	17810000	NA	NA	NA	NA	NA	17802906	17802926	TTGGTCAACAGGTGGCGCTG	n	i	mouse_loop_758	Orthologous	notinRE	chr2	10270000	10275000	chr2	10555000	10560000	10264833	10264853	TTTGCCACTAGGTGGAGCGA	p	u	NA	NA	NA	NA	NA	human_loop_4332	Orthologous	notinRE
chr12	16720000	17250000	mouse_loop_752	chr2	10984694	11730384	humanized-mouse_loop_752	chr2	10970000	11730000	human_loop_4333	chr12	16720000	16730000	chr12	17240000	17250000	NA	NA	NA	NA	NA	NA	NA	NA	NA	NA	mouse_loop_752	Orthologous	notinRE	chr2	10970000	10980000	chr2	11720000	11730000	NA	NA	NA	NA	NA	NA	NA	NA	NA	NA	human_loop_4333	Orthologous	notinRE
chr12	17040000	17270000	mouse_loop_754	chr2	10969463	11239693	humanized-mouse_loop_754	chr2	10975000	11265000	human_loop_4335	chr12	17040000	17050000	chr12	17260000	17270000	NA	NA	NA	NA	NA	NA	NA	NA	NA	NA	mouse_loop_754	Orthologous	notinRE	chr2	10975000	10980000	chr2	11260000	11265000	NA	NA	NA	NA	NA	11264776	11264796	GGAGGCAGCAGGGGGCACCC	n	u	human_loop_4335	Orthologous	notinRE
chr12	16810000	17050000	mouse_loop_753	chr2	11225156	11620440	humanized-mouse_loop_753	chr2	11270000	11590000	human_loop_4336	chr12	16810000	16820000	chr12	17040000	17050000	NA	NA	NA	NA	NA	NA	NA	NA	NA	NA	mouse_loop_753	Orthologous	notinRE	chr2	11270000	11275000	chr2	11585000	11590000	11272903	11272923	GCATCCACGAGGGGGCAGCA	p	i	11586983	11587003	ATGACCAGAAGAGGGGGCTG	n	u	human_loop_4336	Orthologous	inRE
chr12	15820000	16540000	mouse_loop_751	chr2	11969861	12860669	humanized-mouse_loop_751	chr2	11970000	12860000	human_loop_4344	chr12	15820000	15830000	chr12	16530000	16540000	NA	NA	NA	NA	NA	16540286	16540306	GTGGCCACAGGGGGGCACAG	n	u	mouse_loop_751	Orthologous	notinRE	chr2	11970000	11975000	chr2	12855000	12860000	11969527	11969547	ATGGCCACCGGGGGGCACAG	p	i	12856239	12856259	CACACCTCCAGGGAGCGCTG	n	i	human_loop_4344	Orthologous	notinRE
chr3	108070000	108190000	mouse_loop_2181	chr1	109823366	109955132	humanized-mouse_loop_2181	chr1	109820000	109945000	human_loop_435	chr3	108070000	108080000	chr3	108180000	108190000	NA	NA	NA	NA	NA	NA	NA	NA	NA	NA	mouse_loop_2181	Orthologous	notinRE	chr1	109820000	109825000	chr1	109940000	109945000	109820234	109820254	CCAGCCGCCAGGTGGCAACA	p	i	109942170	109942190	TTCTCCAGGAGGTGGCACTG	n	u	human_loop_435	Orthologous	notinRE
chr12	12180000	12330000	mouse_loop_746	chr2	16791172	16940355	humanized-mouse_loop_746	chr2	16805000	16940000	human_loop_4350	chr12	12180000	12190000	chr12	12320000	12330000	12183234	12183254	TTGGCCACCAGGGGGCATCA	p	u	NA	NA	NA	NA	NA	mouse_loop_746	Orthologous	notinRE	chr2	16805000	16810000	chr2	16935000	16940000	NA	NA	NA	NA	NA	16938629	16938649	GTGACCACCAGGTGGCGCCG	n	u	human_loop_4350	Orthologous	notinRE
chr12	10600000	11190000	mouse_loop_744	chr2	18018416	18566525	humanized-mouse_loop_744	chr2	18030000	18560000	human_loop_4358	chr12	10600000	10610000	chr12	11180000	11190000	10605354	10605374	TCCAACAGCAGAGGGCGGCA	p	u	11185762	11185782	CTGACCACAAGGTGGCGCAT	n	u	mouse_loop_744	Orthologous	notinRE	chr2	18030000	18035000	chr2	18555000	18560000	NA	NA	NA	NA	NA	18559489	18559509	TCCAACAGCAGAGGGCAGCA	n	u	human_loop_4358	Orthologous	notinRE
chr12	8900000	9020000	mouse_loop_743	chr2	20141372	20291567	humanized-mouse_loop_743	chr2	20160000	20295000	human_loop_4365	chr12	8900000	8910000	chr12	9010000	9020000	NA	NA	NA	NA	NA	9009041	9009061	GTGACCTCTAGAGGGAGCAC	n	u	mouse_loop_743	Orthologous	notinRE	chr2	20160000	20165000	chr2	20290000	20295000	20155734	20155754	CCAACCTCTGGAGGGAGCTC	p	u	20298105	20298125	AGCGACGCAAGAGGGCGGCC	n	u	human_loop_4365	Orthologous	notinRE
chr12	8330000	8510000	mouse_loop_742	chr2	20643043	20838659	humanized-mouse_loop_742	chr2	20640000	20850000	human_loop_4369	chr12	8330000	8340000	chr12	8500000	8510000	NA	NA	NA	NA	NA	8509575	8509595	ACTGCCACAAGGTGGCGCTA	n	u	mouse_loop_742	Orthologous	notinRE	chr2	20640000	20645000	chr2	20845000	20850000	20643150	20643170	ATTGCCGCAAGGTGGCACTA	p	u	NA	NA	NA	NA	NA	human_loop_4369	Orthologous	notinRE
chr12	3230000	3360000	mouse_loop_737	chr2	26213948	26360710	humanized-mouse_loop_737	chr2	26210000	26370000	human_loop_4381	chr12	3230000	3240000	chr12	3350000	3360000	3235796	3235816	TCCGCCGCGAGGAGGCGCTC	n	u	3359363	3359383	CTGGCCAGCAGAGGGCGATA	n	u	mouse_loop_737	Orthologous	notinRE	chr2	26210000	26215000	chr2	26365000	26370000	26214577	26214597	TTTGCCAGCAGAGGGAGACA	p	u	26368130	26368150	TTGGTCACACGGTGGCGGAG	n	u	human_loop_4381	Orthologous	notinRE
chr5	30810000	30940000	mouse_loop_2445	chr2	26821498	26967718	humanized-mouse_loop_2445	chr2	26840000	26970000	human_loop_4382	chr5	30810000	30820000	chr5	30930000	30940000	30818948	30818968	TTCACCAGAAGGTGGCAGTG	p	u	30940602	30940622	GGAGCCACCAGATGGCGTGC	n	u	mouse_loop_2445	Orthologous	notinRE	chr2	26840000	26845000	chr2	26965000	26970000	26838567	26838587	AAGACCGCCAGGTGGCAGCG	p	i	26968779	26968799	ACAGCCACCAGATGGCGCTC	n	u	human_loop_4382	Orthologous	inRE
chr5	31110000	31230000	mouse_loop_2447	chr2	27189445	27318677	humanized-mouse_loop_2447	chr2	27190000	27310000	human_loop_4385	chr5	31110000	31120000	chr5	31220000	31230000	31108673	31108693	ATGACCACCAGATGGCGACG	p	u	31218388	31218408	TTGGCCACTAGAGGGAGTAT	n	i	mouse_loop_2447	Orthologous	notinRE	chr2	27190000	27195000	chr2	27305000	27310000	NA	NA	NA	NA	NA	27304246	27304266	GCGGTCTCCAGAGGCCACGG	n	i	human_loop_4385	Orthologous	notinRE
chr5	31100000	31310000	mouse_loop_2446	chr2	27171232	27414718	humanized-mouse_loop_2446	chr2	27190000	27425000	human_loop_4386	chr5	31100000	31110000	chr5	31300000	31310000	31108673	31108693	ATGACCACCAGATGGCGACG	p	u	NA	NA	NA	NA	NA	mouse_loop_2446	Orthologous	notinRE	chr2	27190000	27195000	chr2	27420000	27425000	NA	NA	NA	NA	NA	NA	NA	NA	NA	NA	human_loop_4386	Orthologous	notinRE
chr17	72010000	72230000	mouse_loop_1572	chr2	29179130	29429887	humanized-mouse_loop_1572	chr2	29180000	29420000	human_loop_4389	chr17	72010000	72020000	chr17	72220000	72230000	72012145	72012165	TGAACCACAAGGTGTCAGTC	p	i	NA	NA	NA	NA	NA	mouse_loop_1572	Orthologous	notinRE	chr2	29180000	29185000	chr2	29415000	29420000	29181659	29181679	GCATCCACTAGGTGCCAGTC	p	u	29419857	29419877	CCAATCAGCAGGGGGCAGCA	n	u	human_loop_4389	Orthologous	notinRE
chr17	72950000	73140000	mouse_loop_1573	chr2	30140466	30304163	humanized-mouse_loop_1573	chr2	30145000	30300000	human_loop_4391	chr17	72950000	72960000	chr17	73130000	73140000	72955767	72955787	GTGGCCACTAGGGGGCAGCA	p	u	73131350	73131370	GTGGCCACGAGGTGTCACCC	n	u	mouse_loop_1573	Orthologous	notinRE	chr2	30145000	30150000	chr2	30295000	30300000	30146167	30146187	ATGGCCACTAGGGGGCTGCA	p	u	30295302	30295322	ATCACCACTGGGTGTCGCTC	n	u	human_loop_4391	Orthologous	notinRE
chr17	73210000	73650000	mouse_loop_1574	chr2	30398607	30933510	humanized-mouse_loop_1574	chr2	30425000	30935000	human_loop_4395	chr17	73210000	73220000	chr17	73640000	73650000	73207678	73207698	GTGGGCAGCAGGGGGAACCA	p	u	NA	NA	NA	NA	NA	mouse_loop_1574	Orthologous	notinRE	chr2	30425000	30430000	chr2	30930000	30935000	30431411	30431431	GTGGCCAGCAGGGAGCAGAA	p	u	NA	NA	NA	NA	NA	human_loop_4395	Orthologous	notinRE
chr17	73650000	74100000	mouse_loop_1575	chr2	30933510	31398665	humanized-mouse_loop_1575	chr2	30935000	31395000	human_loop_4396	chr17	73650000	73660000	chr17	74090000	74100000	NA	NA	NA	NA	NA	74093450	74093470	GCTAACGCTAGATGGCGGAC	n	u	mouse_loop_1575	Orthologous	notinRE	chr2	30935000	30940000	chr2	31390000	31395000	NA	NA	NA	NA	NA	31393138	31393158	GTCAACGCTAGGTGGTGCAC	n	u	human_loop_4396	Orthologous	notinRE
chr17	73650000	74240000	mouse_loop_1576	chr2	30933510	31561562	humanized-mouse_loop_1576	chr2	30935000	31560000	human_loop_4397	chr17	73650000	73660000	chr17	74230000	74240000	NA	NA	NA	NA	NA	74231709	74231729	ACAGCCTCTAGAGGGCGGTA	n	u	mouse_loop_1576	Orthologous	notinRE	chr2	30935000	30940000	chr2	31555000	31560000	NA	NA	NA	NA	NA	31556623	31556643	GGAACCTGCAGAGGGCAGTA	n	u	human_loop_4397	Orthologous	notinRE
chr17	78590000	78840000	mouse_loop_1579	chr2	36573714	36877901	humanized-mouse_loop_1579	chr2	36575000	36895000	human_loop_4407	chr17	78590000	78600000	chr17	78830000	78840000	78596639	78596659	GTGGCCAATAGAGGGCGGAC	p	u	78834250	78834270	CCAACCACAAGGGGGCCAGG	n	i	mouse_loop_1579	Orthologous	inRE	chr2	36575000	36580000	chr2	36890000	36895000	36579349	36579369	ATGGCCAATAGAGGGCAGAC	p	u	NA	NA	NA	NA	NA	human_loop_4407	Orthologous	notinRE
chr17	79510000	79980000	mouse_loop_1580	chr2	37622837	38118455	humanized-mouse_loop_1580	chr2	37620000	38120000	human_loop_4409	chr17	79510000	79520000	chr17	79970000	79980000	79510358	79510378	GCTGCCAGTAGGTGTCGACT	p	u	79979804	79979824	CTGGCCACAAGAGGGCAGTG	n	u	mouse_loop_1580	Orthologous	notinRE	chr2	37620000	37630000	chr2	38110000	38120000	37623213	37623233	GCTGCCAGTAGGTGTCACCT	p	u	38118254	38118274	CCGGCCACAAGAGGGCAGTA	n	u	human_loop_4409	Orthologous	notinRE
chr17	80050000	80240000	mouse_loop_1581	chr2	38201533	38501767	humanized-mouse_loop_1581	chr2	38210000	38505000	human_loop_4413	chr17	80050000	80060000	chr17	80230000	80240000	80060847	80060867	GTCATCAGCAGGGGGCGCTC	p	u	NA	NA	NA	NA	NA	mouse_loop_1581	Orthologous	notinRE	chr2	38210000	38215000	chr2	38500000	38505000	38209419	38209439	GCCACCAGCAGGGGGAGCTC	p	u	NA	NA	NA	NA	NA	human_loop_4413	Orthologous	inRE
chr17	80280000	80410000	mouse_loop_1582	chr2	38579298	38750457	humanized-mouse_loop_1582	chr2	38540000	38740000	human_loop_4414	chr17	80280000	80290000	chr17	80400000	80410000	NA	NA	NA	NA	NA	80404339	80404359	GCCTCCAGAAGGGGGCGTTG	n	u	mouse_loop_1582	Orthologous	notinRE	chr2	38540000	38545000	chr2	38735000	38740000	38543053	38543073	AGTAACAGTAGGTGGCACTC	p	u	38735666	38735686	GTCTCCAGAAGGGGGCGTTG	n	u	human_loop_4414	Orthologous	notinRE
chr17	80440000	80590000	mouse_loop_1583	chr2	38801973	38961923	humanized-mouse_loop_1583	chr2	38830000	38950000	human_loop_4419	chr17	80440000	80450000	chr17	80580000	80590000	80447765	80447785	GGTACCAGTAGGGGGCACTA	p	u	NA	NA	NA	NA	NA	mouse_loop_1583	Orthologous	notinRE	chr2	38830000	38835000	chr2	38945000	38950000	38830748	38830768	CGCGTCGGCAGGAGGCGCTG	p	u	38953325	38953345	TTTCCCAGTAGATGGTGCTA	n	u	human_loop_4419	Orthologous	notinRE
chr17	80840000	80960000	mouse_loop_1584	chr2	39259381	39456819	humanized-mouse_loop_1584	chr2	39290000	39455000	human_loop_4421	chr17	80840000	80850000	chr17	80950000	80960000	NA	NA	NA	NA	NA	NA	NA	NA	NA	NA	mouse_loop_1584	Orthologous	notinRE	chr2	39290000	39295000	chr2	39450000	39455000	39286682	39286702	AAAACCAGTAGAGGTCGCTA	p	u	NA	NA	NA	NA	NA	human_loop_4421	Orthologous	notinRE
chr17	83450000	83640000	mouse_loop_1586	chr2	42104310	42301049	humanized-mouse_loop_1586	chr2	42095000	42315000	human_loop_4427	chr17	83450000	83460000	chr17	83630000	83640000	NA	NA	NA	NA	NA	NA	NA	NA	NA	NA	mouse_loop_1586	Orthologous	notinRE	chr2	42095000	42100000	chr2	42310000	42315000	42097034	42097054	GTGGCCAGCAGGGGTCGCTG	p	u	NA	NA	NA	NA	NA	human_loop_4427	Orthologous	notinRE
chr17	84400000	84600000	mouse_loop_1591	chr2	43207372	43474003	humanized-mouse_loop_1591	chr2	43255000	43460000	human_loop_4434	chr17	84400000	84410000	chr17	84590000	84600000	84397308	84397328	CCCAACAGCAGGTGGCGCCC	p	u	84590427	84590447	AACACCAGCAGGTGGCGCTC	n	u	mouse_loop_1591	Orthologous	notinRE	chr2	43255000	43260000	chr2	43455000	43460000	43251801	43251821	CTCACCAGCAGAGGTCTCCA	p	u	NA	NA	NA	NA	NA	human_loop_4434	Orthologous	notinRE
chr3	107500000	107670000	mouse_loop_2179	chr1	110316740	110526922	humanized-mouse_loop_2179	chr1	110315000	110525000	human_loop_444	chr3	107500000	107510000	chr3	107660000	107670000	NA	NA	NA	NA	NA	107667033	107667053	GTGGCCAGCAGAGGGCAGCT	n	i	mouse_loop_2179	Orthologous	notinRE	chr1	110315000	110320000	chr1	110520000	110525000	NA	NA	NA	NA	NA	NA	NA	NA	NA	NA	human_loop_444	Orthologous	notinRE
chr17	85580000	86040000	mouse_loop_1592	chr2	44686881	45184991	humanized-mouse_loop_1592	chr2	44705000	45185000	human_loop_4443	chr17	85580000	85590000	chr17	86030000	86040000	85589105	85589125	CTGCCCGACAGGTGGCAGCA	p	u	86033163	86033183	ACGGCCGCGAGGTGGCAGCA	n	u	mouse_loop_1592	Orthologous	notinRE	chr2	44705000	44710000	chr2	45180000	45185000	44706710	44706730	GTCCCCAGTAGAGGGTACTG	p	u	45182937	45182957	ATCGCCGCGAGGTGGCAGCA	n	i	human_loop_4443	Orthologous	notinRE
chr17	86560000	86850000	mouse_loop_1594	chr2	45869475	46166626	humanized-mouse_loop_1594	chr2	45865000	46165000	human_loop_4447	chr17	86560000	86570000	chr17	86840000	86850000	86561419	86561439	GCGTCCACCAGAGGGCGCCA	p	u	86844436	86844456	CTGGCCACAAGGGGGCATGA	n	u	mouse_loop_1594	Orthologous	notinRE	chr2	45865000	45870000	chr2	46160000	46165000	45870963	45870983	GCGTCCACCAGAGGGCGCTG	p	i	46163698	46163718	AGAGCCACACGGGGGCACAC	n	u	human_loop_4447	Orthologous	notinRE
chr17	86560000	86730000	mouse_loop_1593	chr2	45869475	46046737	humanized-mouse_loop_1593	chr2	45870000	46005000	human_loop_4448	chr17	86560000	86570000	chr17	86720000	86730000	86561419	86561439	GCGTCCACCAGAGGGCGCCA	p	u	NA	NA	NA	NA	NA	mouse_loop_1593	Orthologous	notinRE	chr2	45870000	45875000	chr2	46000000	46005000	45870963	45870983	GCGTCCACCAGAGGGCGCTG	p	i	46005916	46005936	GCTCCCACTAGGTGGCAGTA	n	u	human_loop_4448	Orthologous	notinRE
chr17	86880000	87310000	mouse_loop_1595	chr2	46210003	46692658	humanized-mouse_loop_1595	chr2	46235000	46690000	human_loop_4452	chr17	86880000	86890000	chr17	87300000	87310000	86883833	86883853	TTAAACACCAGAGGGCGCCC	p	u	NA	NA	NA	NA	NA	mouse_loop_1595	Orthologous	notinRE	chr2	46235000	46240000	chr2	46685000	46690000	46238167	46238187	GGAACCAGAAGGTGGCAGTA	p	u	NA	NA	NA	NA	NA	human_loop_4452	Orthologous	notinRE
chr17	87310000	87450000	mouse_loop_1597	chr2	46693847	46884409	humanized-mouse_loop_1597	chr2	46685000	46880000	human_loop_4455	chr17	87310000	87320000	chr17	87440000	87450000	NA	NA	NA	NA	NA	NA	NA	NA	NA	NA	mouse_loop_1597	Orthologous	notinRE	chr2	46685000	46690000	chr2	46875000	46880000	NA	NA	NA	NA	NA	NA	NA	NA	NA	NA	human_loop_4455	Orthologous	notinRE
chr17	87440000	87660000	mouse_loop_1599	chr2	46874591	47137878	humanized-mouse_loop_1599	chr2	46875000	47115000	human_loop_4456	chr17	87440000	87450000	chr17	87650000	87660000	NA	NA	NA	NA	NA	87648655	87648675	CTTACCACTAGATGGTAGCA	n	u	mouse_loop_1599	Orthologous	notinRE	chr2	46875000	46880000	chr2	47110000	47115000	NA	NA	NA	NA	NA	47116340	47116360	TGAACCTCTAGATGGCGGCA	n	u	human_loop_4456	Orthologous	notinRE
chr17	87700000	87970000	mouse_loop_1600	chr2	47193463	47548468	humanized-mouse_loop_1600	chr2	47215000	47555000	human_loop_4458	chr17	87700000	87710000	chr17	87960000	87970000	87714488	87714508	GGAGCCACGAGAGGGCAGTC	p	u	87971113	87971133	GGGACAACCAGATGATGCCA	n	u	mouse_loop_1600	Orthologous	notinRE	chr2	47215000	47220000	chr2	47550000	47555000	47214313	47214333	ACCGCCACTAGAGGGCAGCC	p	u	47550425	47550445	TTAGCCACTGAAGGGCAGTG	n	u	human_loop_4458	Orthologous	notinRE
chr3	107150000	107270000	mouse_loop_2178	chr1	110745425	110863549	humanized-mouse_loop_2178	chr1	110745000	110860000	human_loop_446	chr3	107150000	107160000	chr3	107260000	107270000	107160244	107160264	GCGACCAGCAGAGGGCAGAA	p	u	NA	NA	NA	NA	NA	mouse_loop_2178	Orthologous	notinRE	chr1	110745000	110750000	chr1	110855000	110860000	NA	NA	NA	NA	NA	110855385	110855405	GTGACCAGCAGAGGGCAGGA	n	u	human_loop_446	Orthologous	notinRE
chr17	88650000	88910000	mouse_loop_1602	chr2	48332843	48647026	humanized-mouse_loop_1602	chr2	48335000	48650000	human_loop_4467	chr17	88650000	88660000	chr17	88900000	88910000	NA	NA	NA	NA	NA	88910818	88910838	TTTGCCACCAGGGAGCGCGC	n	u	mouse_loop_1602	Orthologous	notinRE	chr2	48335000	48340000	chr2	48645000	48650000	NA	NA	NA	NA	NA	48648046	48648066	ATCACCACCAGGGGGCGTGC	n	u	human_loop_4467	Orthologous	notinRE
chr3	107020000	107260000	mouse_loop_2177	chr1	110756010	111027821	humanized-mouse_loop_2177	chr1	110745000	111000000	human_loop_447	chr3	107020000	107030000	chr3	107250000	107260000	NA	NA	NA	NA	NA	NA	NA	NA	NA	NA	mouse_loop_2177	Orthologous	notinRE	chr1	110745000	110750000	chr1	110995000	111000000	NA	NA	NA	NA	NA	111003056	111003076	TCAACCACTAGATGGTAGCA	n	i	human_loop_447	Orthologous	notinRE
chr11	23580000	23860000	mouse_loop_448	chr2	60931938	61225420	humanized-mouse_loop_448	chr2	60930000	61230000	human_loop_4483	chr11	23580000	23590000	chr11	23850000	23860000	23579443	23579463	CTAGCCATAAGATGGAAATG	n	u	23854556	23854576	ATGGCCACTAGAGGGGGCCA	n	u	mouse_loop_448	Orthologous	notinRE	chr2	60930000	60935000	chr2	61225000	61230000	60934985	60935005	ATGGCCACTAGAGGGGGTCA	p	u	NA	NA	NA	NA	NA	human_loop_4483	Orthologous	notinRE
chr11	22530000	22860000	mouse_loop_442	chr2	62220816	62641035	humanized-mouse_loop_442	chr2	62215000	62640000	human_loop_4489	chr11	22530000	22540000	chr11	22850000	22860000	22531688	22531708	ATAGCCACAGGATGGCACCA	p	u	NA	NA	NA	NA	NA	mouse_loop_442	Orthologous	notinRE	chr2	62215000	62220000	chr2	62635000	62640000	62220750	62220770	GCTGCCAGTAGATGGAAGTA	p	u	62639391	62639411	ATAGCCACAAGATGGCACTA	n	i	human_loop_4489	Orthologous	inRE
chr11	22530000	22760000	mouse_loop_441	chr2	62422967	62641035	humanized-mouse_loop_441	chr2	62430000	62640000	human_loop_4491	chr11	22530000	22540000	chr11	22750000	22760000	22531688	22531708	ATAGCCACAGGATGGCACCA	p	u	NA	NA	NA	NA	NA	mouse_loop_441	Orthologous	notinRE	chr2	62430000	62435000	chr2	62635000	62640000	NA	NA	NA	NA	NA	62639391	62639411	ATAGCCACAAGATGGCACTA	n	i	human_loop_4491	Orthologous	notinRE
chr11	22120000	22520000	mouse_loop_440	chr2	62682409	63008589	humanized-mouse_loop_440	chr2	62680000	63005000	human_loop_4492	chr11	22120000	22130000	chr11	22510000	22520000	22125818	22125838	CTTACCACTAGGGGGAGCTA	p	u	22517766	22517786	GTGGCCAGCAGGGGTCAGCA	n	u	mouse_loop_440	Orthologous	notinRE	chr2	62680000	62685000	chr2	63000000	63005000	62684243	62684263	GCGGCCAGCAGGGGCCAGCA	p	u	NA	NA	NA	NA	NA	human_loop_4492	Orthologous	notinRE
chr11	20810000	21080000	mouse_loop_437	chr2	64275325	64559996	humanized-mouse_loop_437	chr2	64275000	64555000	human_loop_4498	chr11	20810000	20820000	chr11	21070000	21080000	NA	NA	NA	NA	NA	21078544	21078564	TGTTACAGCAGGTGGCAGCC	n	u	mouse_loop_437	Orthologous	notinRE	chr2	64275000	64280000	chr2	64550000	64555000	64277012	64277032	TTTTACAGCAGGTGGCAGCC	p	i	NA	NA	NA	NA	NA	human_loop_4498	Orthologous	notinRE
chr11	20690000	21080000	mouse_loop_436	chr2	64275325	64719586	humanized-mouse_loop_436	chr2	64275000	64715000	human_loop_4499	chr11	20690000	20700000	chr11	21070000	21080000	20694783	20694803	CAAACCAGCAGGGGGCACCG	p	u	21078544	21078564	TGTTACAGCAGGTGGCAGCC	n	u	mouse_loop_436	Orthologous	notinRE	chr2	64275000	64280000	chr2	64710000	64715000	64277012	64277032	TTTTACAGCAGGTGGCAGCC	p	i	64715291	64715311	TCAGCCAGCAGGGGGAGCTC	n	u	human_loop_4499	Orthologous	notinRE
chr3	106740000	106880000	mouse_loop_2176	chr1	111177244	111309632	humanized-mouse_loop_2176	chr1	111170000	111310000	human_loop_450	chr3	106740000	106750000	chr3	106870000	106880000	106743196	106743216	CTTACCAGCAAGTGGCACTA	p	u	NA	NA	NA	NA	NA	mouse_loop_2176	Orthologous	notinRE	chr1	111170000	111175000	chr1	111305000	111310000	111173555	111173575	ACCACCACCAGATGGCAGCA	p	u	111308852	111308872	CTTACCAGCATGTGGCGCTG	n	u	human_loop_450	Orthologous	notinRE
chr11	20690000	20820000	mouse_loop_435	chr2	64547754	64719586	humanized-mouse_loop_435	chr2	64555000	64715000	human_loop_4501	chr11	20690000	20700000	chr11	20810000	20820000	20694783	20694803	CAAACCAGCAGGGGGCACCG	p	u	NA	NA	NA	NA	NA	mouse_loop_435	Orthologous	notinRE	chr2	64555000	64560000	chr2	64710000	64715000	NA	NA	NA	NA	NA	64715291	64715311	TCAGCCAGCAGGGGGAGCTC	n	u	human_loop_4501	Orthologous	notinRE
chr11	20340000	20820000	mouse_loop_433	chr2	64547754	65110846	humanized-mouse_loop_433	chr2	64555000	65100000	human_loop_4502	chr11	20340000	20350000	chr11	20810000	20820000	20346074	20346094	CCTGCCACCAGGGGGCAGAT	p	u	NA	NA	NA	NA	NA	mouse_loop_433	Orthologous	notinRE	chr2	64555000	64560000	chr2	65095000	65100000	NA	NA	NA	NA	NA	65092864	65092884	GCGGCCGCCAGGGGGCGCTG	n	u	human_loop_4502	Orthologous	inRE
chr11	20360000	20550000	mouse_loop_434	chr2	64861949	65086033	humanized-mouse_loop_434	chr2	64870000	65090000	human_loop_4505	chr11	20360000	20370000	chr11	20540000	20550000	NA	NA	NA	NA	NA	20539030	20539050	TCTACCACAAGGGGGCGCCA	n	u	mouse_loop_434	Orthologous	notinRE	chr2	64870000	64875000	chr2	65085000	65090000	64873643	64873663	CCAGCCACGAGGGGGCGCAG	p	i	65092864	65092884	GCGGCCGCCAGGGGGCGCTG	n	u	human_loop_4505	Orthologous	inRE
chr11	20160000	20310000	mouse_loop_432	chr2	65135547	65269016	humanized-mouse_loop_432	chr2	65145000	65270000	human_loop_4507	chr11	20160000	20170000	chr11	20300000	20310000	20163235	20163255	TTGAACACCAGAGGGAGACA	p	u	20301076	20301096	TTCATCACAGGGTGGCACTG	n	u	mouse_loop_432	Orthologous	notinRE	chr2	65145000	65150000	chr2	65265000	65270000	65144937	65144957	TCTGCCACAGGGTGGCGCTG	p	i	65267972	65267992	ATGACCACAAGGTGGAGTCC	n	u	human_loop_4507	Orthologous	notinRE
chr11	19730000	19980000	mouse_loop_430	chr2	65482855	65780930	humanized-mouse_loop_430	chr2	65490000	65785000	human_loop_4511	chr11	19730000	19740000	chr11	19970000	19980000	19730828	19730848	CTGTCCACGAGAGGGAGCCA	p	u	19972376	19972396	ACAACCACCAGAGGGAGCAA	n	u	mouse_loop_430	Orthologous	notinRE	chr2	65490000	65495000	chr2	65780000	65785000	65492378	65492398	ACAACCACCAGAGGGAGCAA	p	u	65780567	65780587	TTCTCCACAAGAGGGAGCCA	n	u	human_loop_4511	Orthologous	notinRE
chr6	87050000	87280000	mouse_loop_2688	chr2	69246050	69536784	humanized-mouse_loop_2688	chr2	69250000	69540000	human_loop_4521	chr6	87050000	87060000	chr6	87270000	87280000	87051772	87051792	ATGGCCGCAAGGGGGCGCCC	p	u	NA	NA	NA	NA	NA	mouse_loop_2688	Orthologous	notinRE	chr2	69250000	69255000	chr2	69535000	69540000	NA	NA	NA	NA	NA	69534679	69534699	GCGGCCACACGGGGGCAGCG	n	i	human_loop_4521	Orthologous	notinRE
chr6	86760000	86880000	mouse_loop_2686	chr2	69781222	69943421	humanized-mouse_loop_2686	chr2	69785000	69945000	human_loop_4522	chr6	86760000	86770000	chr6	86870000	86880000	NA	NA	NA	NA	NA	86872066	86872086	ACGGCCACCAGATGGGAGCA	n	u	mouse_loop_2686	Orthologous	notinRE	chr2	69785000	69790000	chr2	69940000	69945000	69787001	69787021	ACTACCACCAGATGGGAGCA	p	i	69941964	69941984	ATGGGCAGCAGGGGGCGTTG	n	i	human_loop_4522	Orthologous	notinRE
chr6	86500000	86630000	mouse_loop_2685	chr2	70125878	70294741	humanized-mouse_loop_2685	chr2	70140000	70300000	human_loop_4527	chr6	86500000	86510000	chr6	86620000	86630000	NA	NA	NA	NA	NA	86620995	86621015	ACTGCCAGTAGATGGCGCTA	n	u	mouse_loop_2685	Orthologous	notinRE	chr2	70140000	70145000	chr2	70295000	70300000	NA	NA	NA	NA	NA	NA	NA	NA	NA	NA	human_loop_4527	Orthologous	notinRE
chr6	83830000	84020000	mouse_loop_2680	chr2	71530797	71745345	humanized-mouse_loop_2680	chr2	71525000	71740000	human_loop_4536	chr6	83830000	83840000	chr6	84010000	84020000	83829994	83830014	AGCACCACAAGGTGGCGACA	p	u	84011506	84011526	GCTACCACCAGGTGTCGCCA	n	u	mouse_loop_2680	Orthologous	notinRE	chr2	71525000	71530000	chr2	71735000	71740000	71526736	71526756	AAGACCACAAGGTGGTGACA	p	u	71737520	71737540	ATCACCACCAGGTGTCGCCA	n	u	human_loop_4536	Orthologous	notinRE
chr6	84040000	84270000	mouse_loop_2681	chr2	71768323	72028644	humanized-mouse_loop_2681	chr2	71770000	72030000	human_loop_4537	chr6	84040000	84050000	chr6	84260000	84270000	NA	NA	NA	NA	NA	NA	NA	NA	NA	NA	mouse_loop_2681	Orthologous	notinRE	chr2	71770000	71780000	chr2	72020000	72030000	NA	NA	NA	NA	NA	72025640	72025660	GTGACCACCAGGGGGACCCT	n	i	human_loop_4537	Orthologous	notinRE
chr6	84040000	84540000	mouse_loop_2682	chr2	71768323	72377191	humanized-mouse_loop_2682	chr2	71770000	72380000	human_loop_4538	chr6	84040000	84050000	chr6	84530000	84540000	NA	NA	NA	NA	NA	NA	NA	NA	NA	NA	mouse_loop_2682	Orthologous	notinRE	chr2	71770000	71780000	chr2	72370000	72380000	NA	NA	NA	NA	NA	NA	NA	NA	NA	NA	human_loop_4538	Orthologous	notinRE
chr6	82690000	82850000	mouse_loop_2676	chr2	74921562	75103653	humanized-mouse_loop_2676	chr2	74930000	75110000	human_loop_4552	chr6	82690000	82700000	chr6	82840000	82850000	82690327	82690347	TCCACCACTAGGTGGCACTC	p	i	82842734	82842754	GAGGCCTGTAGAGGGCAGAA	n	u	mouse_loop_2676	Orthologous	inRE	chr2	74930000	74935000	chr2	75105000	75110000	NA	NA	NA	NA	NA	75103584	75103604	TTTAACACTAGGTGGCACTG	n	u	human_loop_4552	Orthologous	notinRE
chr6	81930000	82070000	mouse_loop_2674	chr2	75691591	75854177	humanized-mouse_loop_2674	chr2	75690000	75835000	human_loop_4557	chr6	81930000	81940000	chr6	82060000	82070000	NA	NA	NA	NA	NA	NA	NA	NA	NA	NA	mouse_loop_2674	Orthologous	notinRE	chr2	75690000	75695000	chr2	75830000	75835000	NA	NA	NA	NA	NA	75836388	75836408	GCCGCCACACGGTGGCGCCG	n	u	human_loop_4557	Orthologous	inRE
chr3	105490000	105700000	mouse_loop_2172	chr1	112053553	112298924	humanized-mouse_loop_2172	chr1	112025000	112295000	human_loop_456	chr3	105490000	105500000	chr3	105690000	105700000	105490585	105490605	GCGGCCTGCAGAGGGCGCCG	p	u	NA	NA	NA	NA	NA	mouse_loop_2172	Orthologous	notinRE	chr1	112025000	112030000	chr1	112290000	112295000	112024429	112024449	GCCACCCCACGAGGGCAGCA	p	u	NA	NA	NA	NA	NA	human_loop_456	Orthologous	notinRE
chr6	72370000	72510000	mouse_loop_2672	chr2	85623625	85784002	humanized-mouse_loop_2672	chr2	85645000	85785000	human_loop_4571	chr6	72370000	72380000	chr6	72500000	72510000	72378179	72378199	TGGTCCAGCAGGGGGCACCA	p	u	NA	NA	NA	NA	NA	mouse_loop_2672	Orthologous	notinRE	chr2	85645000	85650000	chr2	85780000	85785000	85647944	85647964	CTCACCACCAGGGGTCGCCC	p	u	85779369	85779389	GCTTCCAGCAGGGGGCACCA	n	u	human_loop_4571	Orthologous	notinRE
chr6	71870000	72120000	mouse_loop_2671	chr2	86054435	86316101	humanized-mouse_loop_2671	chr2	86055000	86310000	human_loop_4573	chr6	71870000	71880000	chr6	72110000	72120000	71878105	71878125	GGGGCCAGTAGGTGGTGCTC	p	u	72115069	72115089	CACGACACTAGGTGGCGCTG	n	u	mouse_loop_2671	Orthologous	notinRE	chr2	86055000	86060000	chr2	86305000	86310000	86057966	86057986	TGAACCAGCAGGTGGCACCT	p	i	NA	NA	NA	NA	NA	human_loop_4573	Orthologous	inRE
chr6	71110000	71250000	mouse_loop_2667	chr2	88325781	88439612	humanized-mouse_loop_2667	chr2	88355000	88460000	human_loop_4578	chr6	71110000	71120000	chr6	71240000	71250000	NA	NA	NA	NA	NA	NA	NA	NA	NA	NA	mouse_loop_2667	Orthologous	notinRE	chr2	88355000	88360000	chr2	88455000	88460000	88360067	88360087	TCTGCCACTAGATGGTGATC	p	u	88459595	88459615	ACTGCCACTAGATGGCAGTA	n	u	human_loop_4578	Orthologous	notinRE
chr1	36840000	37310000	mouse_loop_19	chr2	98356660	99001743	humanized-mouse_loop_19	chr2	98350000	99010000	human_loop_4592	chr1	36840000	36850000	chr1	37300000	37310000	NA	NA	NA	NA	NA	37307703	37307723	GTCACCAGCAGAGGGCGCTG	n	u	mouse_loop_19	Orthologous	notinRE	chr2	98350000	98360000	chr2	99000000	99010000	98357137	98357157	GCCACCTGGAGAGTGCTCTG	n	u	99001712	99001732	GTCACCAGCAGACGGCGCTG	n	u	human_loop_4592	Orthologous	notinRE
chr1	37320000	37700000	mouse_loop_22	chr2	99014058	99461419	humanized-mouse_loop_22	chr2	99020000	99470000	human_loop_4595	chr1	37320000	37330000	chr1	37690000	37700000	37329503	37329523	CCTACCAGCAGATGGCAGTA	p	u	NA	NA	NA	NA	NA	mouse_loop_22	Orthologous	inRE	chr2	99020000	99030000	chr2	99460000	99470000	99029489	99029509	ATTTCCAGCAGATGGCAGTA	p	u	NA	NA	NA	NA	NA	human_loop_4595	Orthologous	inRE
chr1	37320000	37460000	mouse_loop_21	chr2	99014058	99197746	humanized-mouse_loop_21	chr2	99025000	99220000	human_loop_4596	chr1	37320000	37330000	chr1	37450000	37460000	37329503	37329523	CCTACCAGCAGATGGCAGTA	p	u	37458704	37458724	TTGGTCAGCAGGGGGCAGTG	n	u	mouse_loop_21	Orthologous	inRE	chr2	99025000	99030000	chr2	99215000	99220000	99029489	99029509	ATTTCCAGCAGATGGCAGTA	p	u	99218199	99218219	TCTGACAGGAGGTGGAGCTC	n	u	human_loop_4596	Orthologous	inRE
chr1	37530000	37690000	mouse_loop_23	chr2	99278777	99450890	humanized-mouse_loop_23	chr2	99265000	99455000	human_loop_4598	chr1	37530000	37540000	chr1	37680000	37690000	37536114	37536134	CCAACCTACAGGAGGCGGTG	p	u	NA	NA	NA	NA	NA	mouse_loop_23	Orthologous	inRE	chr2	99265000	99270000	chr2	99450000	99455000	99266037	99266057	GTTGGCACCAGAGGCTGCAG	p	u	99453715	99453735	CTGGCCACTTGGTGGCACCA	n	u	human_loop_4598	Orthologous	notinRE
chr1	38250000	38850000	mouse_loop_24	chr2	100184940	100880635	humanized-mouse_loop_24	chr2	100175000	100870000	human_loop_4601	chr1	38250000	38260000	chr1	38840000	38850000	38259797	38259817	TAAGCCACCGGAGGGCAGGA	p	u	NA	NA	NA	NA	NA	mouse_loop_24	Orthologous	inRE	chr2	100175000	100180000	chr2	100865000	100870000	100175715	100175735	TCCACCACGAGAGGGCGCTG	p	u	NA	NA	NA	NA	NA	human_loop_4601	Orthologous	notinRE
chr1	39060000	39410000	mouse_loop_26	chr2	101213325	101608591	humanized-mouse_loop_26	chr2	101225000	101605000	human_loop_4604	chr1	39060000	39070000	chr1	39400000	39410000	39067719	39067739	GTCACCACTAGGTGTCACAA	p	u	39397690	39397710	ATAACCAGCAGAGGGCACAC	n	u	mouse_loop_26	Orthologous	notinRE	chr2	101225000	101230000	chr2	101600000	101605000	NA	NA	NA	NA	NA	101601495	101601515	GCAGCCAGCAGAGGGCGCGC	n	u	human_loop_4604	Orthologous	notinRE
chr3	104570000	104870000	mouse_loop_2171	chr1	112929648	113274903	humanized-mouse_loop_2171	chr1	112935000	113255000	human_loop_461	chr3	104570000	104580000	chr3	104860000	104870000	NA	NA	NA	NA	NA	104861974	104861994	ATCAACACTAGAGGGCGCAA	n	u	mouse_loop_2171	Orthologous	notinRE	chr1	112935000	112940000	chr1	113250000	113255000	NA	NA	NA	NA	NA	113250091	113250111	TTGGCCACAGGAGGGCAGCA	n	i	human_loop_461	Orthologous	notinRE
chr1	40170000	40440000	mouse_loop_30	chr2	102634719	102862444	humanized-mouse_loop_30	chr2	102635000	102860000	human_loop_4610	chr1	40170000	40180000	chr1	40430000	40440000	NA	NA	NA	NA	NA	NA	NA	NA	NA	NA	mouse_loop_30	Orthologous	notinRE	chr2	102635000	102640000	chr2	102855000	102860000	102637247	102637267	ATGAACACTAGGGGGCAGCC	p	u	102857457	102857477	GCAGCCACTAGAGGGCGCAA	n	i	human_loop_4610	Orthologous	notinRE
chr1	40430000	40600000	mouse_loop_31	chr2	102854995	103063696	humanized-mouse_loop_31	chr2	102865000	103060000	human_loop_4613	chr1	40430000	40440000	chr1	40590000	40600000	NA	NA	NA	NA	NA	40601692	40601712	TTGACCAGCAGAGGGCGCTG	n	u	mouse_loop_31	Orthologous	notinRE	chr2	102865000	102870000	chr2	103055000	103060000	102868256	102868276	GGGTCCTGCAGGGGGCGCGT	p	u	103059880	103059900	TTCACCACTAGTCGGTGCTG	n	u	human_loop_4613	Orthologous	notinRE
chr1	42970000	43120000	mouse_loop_32	chr2	105730754	105901034	humanized-mouse_loop_32	chr2	105730000	105855000	human_loop_4617	chr1	42970000	42980000	chr1	43110000	43120000	42972052	42972072	TTAACCACAAGATGGAGTAG	p	u	NA	NA	NA	NA	NA	mouse_loop_32	Orthologous	notinRE	chr2	105730000	105735000	chr2	105850000	105855000	105731126	105731146	TTAGCCACAAGATGGAGTAG	p	u	NA	NA	NA	NA	NA	human_loop_4617	Orthologous	notinRE
chr1	43190000	43330000	mouse_loop_33	chr2	105984635	106161450	humanized-mouse_loop_33	chr2	105985000	106140000	human_loop_4619	chr1	43190000	43200000	chr1	43320000	43330000	NA	NA	NA	NA	NA	43321420	43321440	ATGTCCACAAGGGGGTGGGG	n	u	mouse_loop_33	Orthologous	notinRE	chr2	105985000	105990000	chr2	106135000	106140000	105986423	105986443	AATACCGGCAGGTGGCAGGA	p	u	NA	NA	NA	NA	NA	human_loop_4619	Orthologous	notinRE
chr2	128520000	128650000	mouse_loop_1973	chr2	112652857	112821572	humanized-mouse_loop_1973	chr2	112640000	112810000	human_loop_4628	chr2	128520000	128530000	chr2	128640000	128650000	NA	NA	NA	NA	NA	128643214	128643234	CTCACCAGTAGGTGGCACTA	n	u	mouse_loop_1973	Orthologous	notinRE	chr2	112640000	112645000	chr2	112805000	112810000	NA	NA	NA	NA	NA	112806542	112806562	TTCACCAGTAGGTGACACTA	n	u	human_loop_4628	Orthologous	notinRE
chr2	129100000	129250000	mouse_loop_1975	chr2	113502265	113650007	humanized-mouse_loop_1975	chr2	113510000	113645000	human_loop_4635	chr2	129100000	129110000	chr2	129240000	129250000	NA	NA	NA	NA	NA	NA	NA	NA	NA	NA	mouse_loop_1975	Orthologous	notinRE	chr2	113510000	113515000	chr2	113640000	113645000	113507414	113507434	TCTGCCAGCAGGGGGCACGA	p	u	113642667	113642687	GCAGCCACTAGGTGGCAGGA	n	u	human_loop_4635	Orthologous	inRE
chr1	123330000	123450000	mouse_loop_111	chr2	118589658	118769652	humanized-mouse_loop_111	chr2	118570000	118760000	human_loop_4640	chr1	123330000	123340000	chr1	123440000	123450000	123337817	123337837	TGGCCCACTAGGGGGAGCAC	p	u	123446228	123446248	GTGGCCAGCAGAGGGCCTCC	n	u	mouse_loop_111	Orthologous	notinRE	chr2	118570000	118580000	chr2	118750000	118760000	118572059	118572079	TCTTCCTCTAGGGGGAGCTC	p	u	118761091	118761111	GTAGCCACAAGAGGGAGCTC	n	u	human_loop_4640	Orthologous	notinRE
chr1	122060000	122440000	mouse_loop_108	chr2	119660342	120077089	humanized-mouse_loop_108	chr2	119635000	120070000	human_loop_4645	chr1	122060000	122070000	chr1	122430000	122440000	122068546	122068566	CTGGCCATTAGATGTCACTG	p	u	NA	NA	NA	NA	NA	mouse_loop_108	Orthologous	notinRE	chr2	119635000	119640000	chr2	120065000	120070000	NA	NA	NA	NA	NA	120068625	120068645	GTGACCATTAGATGTCACTG	n	u	human_loop_4645	Orthologous	notinRE
chr3	104320000	104480000	mouse_loop_2170	chr1	113423321	113602662	humanized-mouse_loop_2170	chr1	113420000	113585000	human_loop_466	chr3	104320000	104330000	chr3	104470000	104480000	NA	NA	NA	NA	NA	104479505	104479525	TGGGCCACACGAGGGCGCCG	n	u	mouse_loop_2170	Orthologous	notinRE	chr1	113420000	113425000	chr1	113580000	113585000	113423742	113423762	CTGGCCACAAGAGGGCACCC	p	u	113585428	113585448	GTCAGCAGCAGAGGGCGATC	n	u	human_loop_466	Orthologous	notinRE
chr1	129100000	129360000	mouse_loop_113	chr2	134876017	135176603	humanized-mouse_loop_113	chr2	134875000	135175000	human_loop_4684	chr1	129100000	129110000	chr1	129350000	129360000	NA	NA	NA	NA	NA	129355767	129355787	ATGGACGGTAGATGGCAGCA	n	u	mouse_loop_113	Orthologous	notinRE	chr2	134875000	134880000	chr2	135170000	135175000	134876000	134876020	CCGGCCACCAGATGTCACCA	p	i	NA	NA	NA	NA	NA	human_loop_4684	Orthologous	notinRE
chr1	129390000	129660000	mouse_loop_115	chr2	135215521	135641820	humanized-mouse_loop_115	chr2	135215000	135660000	human_loop_4685	chr1	129390000	129400000	chr1	129650000	129660000	NA	NA	NA	NA	NA	129662152	129662172	GTGGACAGCAGATGGGAGTG	p	u	mouse_loop_115	Orthologous	inRE	chr2	135215000	135220000	chr2	135655000	135660000	NA	NA	NA	NA	NA	NA	NA	NA	NA	NA	human_loop_4685	Orthologous	notinRE
chr1	130250000	130730000	mouse_loop_117	chr2	136627786	137143116	humanized-mouse_loop_117	chr2	136670000	137145000	human_loop_4690	chr1	130250000	130260000	chr1	130720000	130730000	NA	NA	NA	NA	NA	NA	NA	NA	NA	NA	mouse_loop_117	Orthologous	notinRE	chr2	136670000	136675000	chr2	137140000	137145000	NA	NA	NA	NA	NA	NA	NA	NA	NA	NA	human_loop_4690	Orthologous	notinRE
chr1	130490000	130730000	mouse_loop_118	chr2	136876999	137143116	humanized-mouse_loop_118	chr2	136890000	137140000	human_loop_4692	chr1	130490000	130500000	chr1	130720000	130730000	130488172	130488192	CTTGCCTAGAGGGGGGGCAC	n	u	NA	NA	NA	NA	NA	mouse_loop_118	Orthologous	notinRE	chr2	136890000	136895000	chr2	137135000	137140000	NA	NA	NA	NA	NA	NA	NA	NA	NA	NA	human_loop_4692	Orthologous	notinRE
chr4	147540000	147810000	mouse_loop_2412	chr1	11346485	11708959	humanized-mouse_loop_2412	chr1	11380000	11705000	human_loop_47	chr4	147540000	147550000	chr4	147800000	147810000	NA	NA	NA	NA	NA	NA	NA	NA	NA	NA	mouse_loop_2412	Orthologous	notinRE	chr1	11380000	11385000	chr1	11700000	11705000	11380397	11380417	TCTGCCACTAGAGGGAGCTC	p	u	NA	NA	NA	NA	NA	human_loop_47	Orthologous	notinRE
chr2	43580000	43710000	mouse_loop_1882	chr2	143870337	143984404	humanized-mouse_loop_1882	chr2	143865000	143985000	human_loop_4700	chr2	43580000	43590000	chr2	43700000	43710000	43578404	43578424	ATGGCCACAAGGTGGCGCCA	p	u	43706913	43706933	ATGGACACCGGATGGCAGCA	n	u	mouse_loop_1882	Orthologous	notinRE	chr2	143865000	143870000	chr2	143980000	143985000	143868598	143868618	AGTGCCACAAGATGGCGCCA	p	u	143980176	143980196	ATGGACACCGGATGGCAGCA	n	u	human_loop_4700	Orthologous	notinRE
chr2	48760000	49170000	mouse_loop_1883	chr2	148691707	149268360	humanized-mouse_loop_1883	chr2	148690000	149270000	human_loop_4705	chr2	48760000	48770000	chr2	49160000	49170000	48764584	48764604	ACAGACAGCAGAGGGCAATA	p	u	49168806	49168826	CTGGCCACTAGGGAGCTCCC	n	u	mouse_loop_1883	Orthologous	notinRE	chr2	148690000	148695000	chr2	149265000	149270000	148695498	148695518	AGAGACAGCAGAGGGCAGTA	p	u	149267186	149267206	CTGGCCACTAGGGAGCTCCC	n	u	human_loop_4705	Orthologous	notinRE
chr2	49620000	50130000	mouse_loop_1886	chr2	149873815	150420610	humanized-mouse_loop_1886	chr2	149870000	150420000	human_loop_4709	chr2	49620000	49630000	chr2	50120000	50130000	49620273	49620293	ATATCCACCAGATGGCGCTG	p	u	50127871	50127891	TTGACCAGTAGGTGTCACCA	n	u	mouse_loop_1886	Orthologous	notinRE	chr2	149870000	149875000	chr2	150415000	150420000	149874083	149874103	GTCTCCACCAGATGGCGCCA	p	u	150417985	150418005	TTGGCCAATAGGTGGCACCA	n	u	human_loop_4709	Orthologous	notinRE
chr2	52480000	52600000	mouse_loop_1890	chr2	152895192	153030776	humanized-mouse_loop_1890	chr2	152905000	153015000	human_loop_4715	chr2	52480000	52490000	chr2	52590000	52600000	NA	NA	NA	NA	NA	NA	NA	NA	NA	NA	mouse_loop_1890	Orthologous	notinRE	chr2	152905000	152910000	chr2	153010000	153015000	NA	NA	NA	NA	NA	NA	NA	NA	NA	NA	human_loop_4715	Orthologous	notinRE
chr2	52620000	52960000	mouse_loop_1892	chr2	153048721	153467455	humanized-mouse_loop_1892	chr2	153040000	153495000	human_loop_4717	chr2	52620000	52630000	chr2	52950000	52960000	52622165	52622185	GTCGCCAGAAGAGGGCGTCT	p	i	NA	NA	NA	NA	NA	mouse_loop_1892	Orthologous	inRE	chr2	153040000	153045000	chr2	153490000	153495000	NA	NA	NA	NA	NA	153492362	153492382	CTCTCCAGCAGGGGGCAGCC	n	u	human_loop_4717	Orthologous	notinRE
chr2	58050000	58180000	mouse_loop_1894	chr2	158347525	158458332	humanized-mouse_loop_1894	chr2	158360000	158460000	human_loop_4731	chr2	58050000	58060000	chr2	58170000	58180000	58052028	58052048	ACATCCAGCAGAGGGCAGGA	p	u	58177252	58177272	GCAGCCACTAGGTGGTACCC	n	u	mouse_loop_1894	Orthologous	notinRE	chr2	158360000	158365000	chr2	158455000	158460000	NA	NA	NA	NA	NA	158454111	158454131	GCTGCCACTAGATGGTACCC	n	u	human_loop_4731	Orthologous	notinRE
chr3	102130000	102500000	mouse_loop_2168	chr1	115677683	116021107	humanized-mouse_loop_2168	chr1	115680000	116015000	human_loop_474	chr3	102130000	102140000	chr3	102490000	102500000	102139285	102139305	GGAGCCTGTAGGTGGCAGTA	p	u	102495933	102495953	CCTTCCACTAGAGGGCACTC	n	u	mouse_loop_2168	Orthologous	notinRE	chr1	115680000	115685000	chr1	116010000	116015000	115681687	115681707	CCCCCCGCTAGAGGGCACTC	p	u	116012481	116012501	GGGGCCTATAGGTGGCAGCA	n	u	human_loop_474	Orthologous	notinRE
chr2	65250000	65400000	mouse_loop_1898	chr2	165871853	166055052	humanized-mouse_loop_1898	chr2	165860000	166065000	human_loop_4746	chr2	65250000	65260000	chr2	65390000	65400000	65251884	65251904	CTTTGCACAAGAGGGCAGCA	p	u	NA	NA	NA	NA	NA	mouse_loop_1898	Orthologous	notinRE	chr2	165860000	165865000	chr2	166060000	166065000	NA	NA	NA	NA	NA	166060653	166060673	TCCGCCAGTAGATGGCGGTA	n	u	human_loop_4746	Orthologous	notinRE
chr2	73000000	73120000	mouse_loop_1901	chr2	175016541	175209927	humanized-mouse_loop_1901	chr2	175020000	175210000	human_loop_4777	chr2	73000000	73010000	chr2	73110000	73120000	73005360	73005380	CTCACCACCAGGTGGTGCCA	p	u	73116704	73116724	AGGAGCTCTAGATGGCGCCA	n	i	mouse_loop_1901	Orthologous	notinRE	chr2	175020000	175025000	chr2	175205000	175210000	175022904	175022924	ATCACCACCAGGTGGTGCCA	p	u	NA	NA	NA	NA	NA	human_loop_4777	Orthologous	notinRE
chr2	74130000	74510000	mouse_loop_1903	chr2	176546925	176961347	humanized-mouse_loop_1903	chr2	176550000	176940000	human_loop_4784	chr2	74130000	74140000	chr2	74500000	74510000	74138501	74138521	ATGACCAGTAGGTGGCGGTC	p	u	NA	NA	NA	NA	NA	mouse_loop_1903	Orthologous	notinRE	chr2	176550000	176560000	chr2	176930000	176940000	176555029	176555049	ATGAACAGTAGGTGGCAGTC	p	u	NA	NA	NA	NA	NA	human_loop_4784	Orthologous	notinRE
chr2	74530000	74990000	mouse_loop_1904	chr2	176981525	177518007	humanized-mouse_loop_1904	chr2	176990000	177520000	human_loop_4785	chr2	74530000	74540000	chr2	74980000	74990000	74540448	74540468	TTGGCCACTAGAGAGCGCTG	p	u	NA	NA	NA	NA	NA	mouse_loop_1904	Orthologous	notinRE	chr2	176990000	176995000	chr2	177515000	177520000	176991929	176991949	TTGGCCACTAGAGAGCGCTG	p	u	NA	NA	NA	NA	NA	human_loop_4785	Orthologous	notinRE
chr2	74550000	74810000	mouse_loop_1905	chr2	177001322	177328021	humanized-mouse_loop_1905	chr2	177005000	177320000	human_loop_4788	chr2	74550000	74560000	chr2	74800000	74810000	74553974	74553994	TTGTCCAGGAGGAGGCGCTG	p	u	74802592	74802612	GCCTCCAGCAGGGGGCACCC	n	u	mouse_loop_1905	Orthologous	notinRE	chr2	177005000	177010000	chr2	177315000	177320000	177005369	177005389	TCGTCCAGGAGGAGGCGCTG	p	u	177319827	177319847	GTCCCCAGCAGGGGGCACCC	n	u	human_loop_4788	Orthologous	notinRE
chr2	75450000	75630000	mouse_loop_1907	chr2	178034642	178209006	humanized-mouse_loop_1907	chr2	178030000	178200000	human_loop_4794	chr2	75450000	75460000	chr2	75620000	75630000	75443938	75443958	ACTACCACTAGCTGGCGCCA	p	u	NA	NA	NA	NA	NA	mouse_loop_1907	Orthologous	notinRE	chr2	178030000	178035000	chr2	178195000	178200000	178029472	178029492	CCTACCACTAGCTGGCGCCA	p	i	NA	NA	NA	NA	NA	human_loop_4794	Orthologous	notinRE
chr2	78810000	79100000	mouse_loop_1911	chr2	181981670	182326277	humanized-mouse_loop_1911	chr2	181970000	182325000	human_loop_4811	chr2	78810000	78820000	chr2	79090000	79100000	NA	NA	NA	NA	NA	79095446	79095466	AGCAGCTGTAGGGGGCGCTA	n	u	mouse_loop_1911	Orthologous	notinRE	chr2	181970000	181975000	chr2	182320000	182325000	181969423	181969443	GTAACCACTAGGTGGTGGTA	p	u	NA	NA	NA	NA	NA	human_loop_4811	Orthologous	notinRE
chr2	78810000	78980000	mouse_loop_1910	chr2	181981670	182179272	humanized-mouse_loop_1910	chr2	181970000	182180000	human_loop_4812	chr2	78810000	78820000	chr2	78970000	78980000	NA	NA	NA	NA	NA	NA	NA	NA	NA	NA	mouse_loop_1910	Orthologous	notinRE	chr2	181970000	181980000	chr2	182170000	182180000	181969423	181969443	GTAACCACTAGGTGGTGGTA	p	u	NA	NA	NA	NA	NA	human_loop_4812	Orthologous	notinRE
chr2	78970000	79100000	mouse_loop_1913	chr2	182171888	182326277	humanized-mouse_loop_1913	chr2	182170000	182325000	human_loop_4813	chr2	78970000	78980000	chr2	79090000	79100000	NA	NA	NA	NA	NA	79095446	79095466	AGCAGCTGTAGGGGGCGCTA	n	u	mouse_loop_1913	Orthologous	notinRE	chr2	182170000	182175000	chr2	182320000	182325000	NA	NA	NA	NA	NA	NA	NA	NA	NA	NA	human_loop_4813	Orthologous	notinRE
chr2	79210000	79340000	mouse_loop_1914	chr2	182439723	182580290	humanized-mouse_loop_1914	chr2	182440000	182575000	human_loop_4814	chr2	79210000	79220000	chr2	79330000	79340000	NA	NA	NA	NA	NA	79339636	79339656	CTGTCCCGAAGATGGCGCCA	n	u	mouse_loop_1914	Orthologous	notinRE	chr2	182440000	182445000	chr2	182570000	182575000	182438057	182438077	CTAACCACCAGGGGTCAGAG	p	u	182579944	182579964	CTGTCCTGAAGATGGCGCCA	n	u	human_loop_4814	Orthologous	notinRE
chr2	79340000	79620000	mouse_loop_1915	chr2	182580290	182947129	humanized-mouse_loop_1915	chr2	182615000	182945000	human_loop_4816	chr2	79340000	79350000	chr2	79610000	79620000	79339636	79339656	CTGTCCCGAAGATGGCGCCA	n	u	NA	NA	NA	NA	NA	mouse_loop_1915	Orthologous	notinRE	chr2	182615000	182620000	chr2	182940000	182945000	182607738	182607758	TTGGTCGCTTGGTGGCACTG	p	u	182942556	182942576	TGAACCAGCAGAGGGAGCTG	n	u	human_loop_4816	Orthologous	notinRE
chr1	51690000	52010000	mouse_loop_38	chr2	192077257	192400782	humanized-mouse_loop_38	chr2	192030000	192385000	human_loop_4838	chr1	51690000	51700000	chr1	52000000	52010000	NA	NA	NA	NA	NA	52001883	52001903	CTGTCCACCAGGTGGCACTC	n	u	mouse_loop_38	Orthologous	notinRE	chr2	192030000	192035000	chr2	192380000	192385000	192030010	192030030	AAAAGCACCAGAGGGCACTA	p	u	192386517	192386537	TTAAACACCAGAGGACAGTG	n	u	human_loop_4838	Orthologous	notinRE
chr1	51520000	51660000	mouse_loop_37	chr2	192427733	192559226	humanized-mouse_loop_37	chr2	192430000	192560000	human_loop_4840	chr1	51520000	51530000	chr1	51650000	51660000	51523435	51523455	ATTACCAGTAGATGGCCCTA	p	u	51654023	51654043	AAATCCACTAGGGGGCAGCA	n	i	mouse_loop_37	Orthologous	notinRE	chr2	192430000	192435000	chr2	192555000	192560000	192431167	192431187	TTGTCCACATGGGGGCAGCA	p	u	192555849	192555869	TGACCCAGTAGATGGCACTA	n	u	human_loop_4840	Orthologous	notinRE
chr1	53770000	53960000	mouse_loop_40	chr2	196938284	197156301	humanized-mouse_loop_40	chr2	196945000	197145000	human_loop_4850	chr1	53770000	53780000	chr1	53950000	53960000	NA	NA	NA	NA	NA	53966126	53966146	TCTACCAGAAGAGGGCAGTA	p	u	mouse_loop_40	Orthologous	notinRE	chr2	196945000	196950000	chr2	197140000	197145000	196943164	196943184	TTGAACACTAGAGGGAGATA	p	u	197141932	197141952	GTAACCACACGAGGGCCCTC	n	u	human_loop_4850	Orthologous	notinRE
chr1	55290000	55440000	mouse_loop_45	chr2	198568859	198655932	humanized-mouse_loop_45	chr2	198570000	198650000	human_loop_4858	chr1	55290000	55300000	chr1	55430000	55440000	55296313	55296333	CCATCCAGTAGATGGCTCTG	p	u	55440166	55440186	CTGGCCAGCAGAGGGTGCTG	n	u	mouse_loop_45	Orthologous	notinRE	chr2	198570000	198575000	chr2	198645000	198650000	198572510	198572530	TCAACCGGTAGATGGCTCTA	p	u	198650829	198650849	CTCGCCGCCAGGGGGCGAGA	n	i	human_loop_4858	Orthologous	notinRE
chr3	100770000	101100000	mouse_loop_2162	chr1	117279903	117607716	humanized-mouse_loop_2162	chr1	117280000	117600000	human_loop_486	chr3	100770000	100780000	chr3	101090000	101100000	NA	NA	NA	NA	NA	NA	NA	NA	NA	NA	mouse_loop_2162	Orthologous	notinRE	chr1	117280000	117285000	chr1	117595000	117600000	117280078	117280098	GCTGCCAGAGGGTGGCAGCA	p	u	117598143	117598163	ATGACCACTAGGTAGCAGCC	n	u	human_loop_486	Orthologous	notinRE
chr1	57480000	58010000	mouse_loop_48	chr2	200837788	201352061	humanized-mouse_loop_48	chr2	200840000	201335000	human_loop_4865	chr1	57480000	57490000	chr1	58000000	58010000	NA	NA	NA	NA	NA	58006253	58006273	CTAGACACATGAGGGCACCC	n	u	mouse_loop_48	Orthologous	notinRE	chr2	200840000	200845000	chr2	201330000	201335000	200844943	200844963	TTGGCCTGCAGGGGGCGTCC	p	i	201336202	201336222	TCTCCCACTAGATGGCACTT	n	u	human_loop_4865	Orthologous	notinRE
chr1	58820000	58960000	mouse_loop_50	chr2	202101023	202244899	humanized-mouse_loop_50	chr2	202105000	202230000	human_loop_4878	chr1	58820000	58830000	chr1	58950000	58960000	58827090	58827110	AATTCCACCAGAGGGCAGCA	p	i	58954604	58954624	GCTACCTCAGGAGGGCAGCA	n	u	mouse_loop_50	Orthologous	notinRE	chr2	202105000	202110000	chr2	202225000	202230000	202101268	202101288	AATTCCACCAGAGGGCAGCA	p	u	202228847	202228867	CAAACCAGTAGATGGTGCTA	n	u	human_loop_4878	Orthologous	inRE
chr1	61430000	61820000	mouse_loop_57	chr2	205186118	205558350	humanized-mouse_loop_57	chr2	205180000	205560000	human_loop_4887	chr1	61430000	61440000	chr1	61810000	61820000	61434099	61434119	GGACCCGCTAGGGGGCAGTG	p	u	61817995	61818015	CCATCCACCAGAGGGCAACA	n	u	mouse_loop_57	Orthologous	notinRE	chr2	205180000	205185000	chr2	205555000	205560000	205190295	205190315	ATATCCCCTAGGGGGCAGTG	p	u	205556820	205556840	GGACCCACTAGAGGGCAACA	n	u	human_loop_4887	Orthologous	notinRE
chr1	63710000	64500000	mouse_loop_58	chr2	207563625	208343585	humanized-mouse_loop_58	chr2	207555000	208340000	human_loop_4893	chr1	63710000	63720000	chr1	64490000	64500000	63715571	63715591	TACACCACCAGATGGAGACA	p	u	64494859	64494879	TTGACCACGAGAGGGCAGCA	n	u	mouse_loop_58	Orthologous	inRE	chr2	207555000	207560000	chr2	208335000	208340000	207558574	207558594	GTGGCCACATGGTGTCACTC	p	u	208339800	208339820	TTAGCCACGAGAGGGCAGCA	n	i	human_loop_4893	Orthologous	notinRE
chr1	63800000	64500000	mouse_loop_59	chr2	207657287	208343585	humanized-mouse_loop_59	chr2	207660000	208340000	human_loop_4894	chr1	63800000	63810000	chr1	64490000	64500000	NA	NA	NA	NA	NA	64494859	64494879	TTGACCACGAGAGGGCAGCA	n	u	mouse_loop_59	Orthologous	notinRE	chr2	207660000	207665000	chr2	208335000	208340000	207665410	207665430	ATGGCCCCTAGGTGGTGCTG	p	u	208339800	208339820	TTAGCCACGAGAGGGCAGCA	n	i	human_loop_4894	Orthologous	notinRE
chr1	64770000	65040000	mouse_loop_60	chr2	208618225	208932659	humanized-mouse_loop_60	chr2	208610000	208900000	human_loop_4896	chr1	64770000	64780000	chr1	65030000	65040000	NA	NA	NA	NA	NA	65032938	65032958	ACCACCTACAGGGGGCGGCA	n	u	mouse_loop_60	Orthologous	notinRE	chr2	208610000	208615000	chr2	208895000	208900000	208610954	208610974	GCAGCCACTGGGTGGCTCTC	p	u	208899011	208899031	TGCGCCTCTAGGTGGGGCCA	n	u	human_loop_4896	Orthologous	inRE
chr3	100160000	100360000	mouse_loop_2160	chr1	118081376	118303435	humanized-mouse_loop_2160	chr1	118075000	118295000	human_loop_490	chr3	100160000	100170000	chr3	100350000	100360000	100163080	100163100	ACAGCCACTAGGTGTCAGCA	p	u	NA	NA	NA	NA	NA	mouse_loop_2160	Orthologous	notinRE	chr1	118075000	118080000	chr1	118290000	118295000	118077792	118077812	TTTGCCACTAGAGGGCAGTA	p	u	118296885	118296905	CTTGCCCATAGATGGCGCCC	n	u	human_loop_490	Orthologous	notinRE
chr1	72760000	72910000	mouse_loop_63	chr2	217365981	217543140	humanized-mouse_loop_63	chr2	217380000	217535000	human_loop_4921	chr1	72760000	72770000	chr1	72900000	72910000	NA	NA	NA	NA	NA	NA	NA	NA	NA	NA	mouse_loop_63	Orthologous	notinRE	chr2	217380000	217385000	chr2	217530000	217535000	217384072	217384092	ATGGACAGCAGAGGGAGCCC	p	i	217531509	217531529	ACTGCCACTGTGTGGCAGCA	p	u	human_loop_4921	Orthologous	notinRE
chr1	73940000	74130000	mouse_loop_65	chr2	218649918	218859262	humanized-mouse_loop_65	chr2	218650000	218850000	human_loop_4926	chr1	73940000	73950000	chr1	74120000	74130000	73948292	73948312	ATTGCCACAAGGGGGCACTG	p	u	74129603	74129623	ATGACCACCAGGAGGCGCTG	n	i	mouse_loop_65	Orthologous	notinRE	chr2	218650000	218655000	chr2	218845000	218850000	NA	NA	NA	NA	NA	218853420	218853440	TCAGCCACGCGGTGTCACCC	n	u	human_loop_4926	Orthologous	notinRE
chr1	75120000	75250000	mouse_loop_66	chr2	220023995	220162120	humanized-mouse_loop_66	chr2	220035000	220165000	human_loop_4938	chr1	75120000	75130000	chr1	75240000	75250000	NA	NA	NA	NA	NA	NA	NA	NA	NA	NA	mouse_loop_66	Orthologous	notinRE	chr2	220035000	220040000	chr2	220160000	220165000	220036044	220036064	ATGCCCCCTAGGGGGCAGAA	p	i	NA	NA	NA	NA	NA	human_loop_4938	Orthologous	inRE
chr1	75340000	75470000	mouse_loop_67	chr2	220268168	220402553	humanized-mouse_loop_67	chr2	220265000	220400000	human_loop_4939	chr1	75340000	75350000	chr1	75460000	75470000	75339626	75339646	ATGACCACTGGAGGGCATCT	p	u	NA	NA	NA	NA	NA	mouse_loop_67	Orthologous	notinRE	chr2	220265000	220270000	chr2	220395000	220400000	220267823	220267843	ATGGCCACTGGAGGGCACTT	p	u	NA	NA	NA	NA	NA	human_loop_4939	Orthologous	notinRE
chr1	75470000	75600000	mouse_loop_68	chr2	220402553	220557370	humanized-mouse_loop_68	chr2	220405000	220555000	human_loop_4941	chr1	75470000	75480000	chr1	75590000	75600000	NA	NA	NA	NA	NA	75594401	75594421	TCTGCCACTAGGGGGCAGCA	n	u	mouse_loop_68	Orthologous	notinRE	chr2	220405000	220410000	chr2	220550000	220555000	NA	NA	NA	NA	NA	220554585	220554605	TCTGCCACTAGGGGGTAGCA	n	u	human_loop_4941	Orthologous	notinRE
chr1	79780000	80100000	mouse_loop_69	chr2	224834374	225146606	humanized-mouse_loop_69	chr2	224855000	225155000	human_loop_4949	chr1	79780000	79790000	chr1	80090000	80100000	79783235	79783255	CTGACCACAAGATGGTGCTC	p	i	NA	NA	NA	NA	NA	mouse_loop_69	Orthologous	notinRE	chr2	224855000	224860000	chr2	225150000	225155000	224858520	224858540	ACTTCCACAAGGGGGCACTA	p	u	225149230	225149250	TTTACCAGCAGGGGGTGCCA	n	u	human_loop_4949	Orthologous	notinRE
chr1	80170000	80520000	mouse_loop_70	chr2	225211778	225651450	humanized-mouse_loop_70	chr2	225220000	225645000	human_loop_4951	chr1	80170000	80180000	chr1	80510000	80520000	80177770	80177790	CTTCCCACAAGGTGGCGATA	p	i	NA	NA	NA	NA	NA	mouse_loop_70	Orthologous	notinRE	chr2	225220000	225225000	chr2	225640000	225645000	NA	NA	NA	NA	NA	225643311	225643331	GCTGCCACAAGAGGGCATTC	n	u	human_loop_4951	Orthologous	notinRE
chr3	97570000	97690000	mouse_loop_2158	chr1	144930158	145073108	humanized-mouse_loop_2158	chr1	144915000	145060000	human_loop_496	chr3	97570000	97580000	chr3	97680000	97690000	NA	NA	NA	NA	NA	97683363	97683383	TCTACCAGCAGGGGGCGCAT	n	u	mouse_loop_2158	Orthologous	notinRE	chr1	144915000	144920000	chr1	145055000	145060000	144918181	144918201	TCTGCCTGAAGGTGTCAGTA	p	u	145059145	145059165	ACCACCAGCAGGGGGCACCT	n	i	human_loop_496	Orthologous	inRE
chr1	87750000	87910000	mouse_loop_74	chr2	231694465	231853090	humanized-mouse_loop_74	chr2	231695000	231855000	human_loop_4975	chr1	87750000	87760000	chr1	87900000	87910000	87750061	87750081	CCAGCCTCTAGGTGGCTGCA	p	u	87904609	87904629	GCTACCACTAGGGGGCACTG	n	u	mouse_loop_74	Orthologous	notinRE	chr2	231695000	231700000	chr2	231850000	231855000	NA	NA	NA	NA	NA	231852107	231852127	CCGGCCACCAGAGGGCGCTG	n	u	human_loop_4975	Orthologous	notinRE
chr1	88070000	88210000	mouse_loop_75	chr2	232099923	232276579	humanized-mouse_loop_75	chr2	232090000	232260000	human_loop_4981	chr1	88070000	88080000	chr1	88200000	88210000	NA	NA	NA	NA	NA	NA	NA	NA	NA	NA	mouse_loop_75	Orthologous	notinRE	chr2	232090000	232100000	chr2	232250000	232260000	NA	NA	NA	NA	NA	NA	NA	NA	NA	NA	human_loop_4981	Orthologous	notinRE
chr3	96340000	96510000	mouse_loop_2153	chr1	145420875	145586637	humanized-mouse_loop_2153	chr1	145415000	145590000	human_loop_499	chr3	96340000	96350000	chr3	96500000	96510000	96351472	96351492	GGGGCCAGCAGAGGTCACTG	p	u	NA	NA	NA	NA	NA	mouse_loop_2153	Orthologous	notinRE	chr1	145415000	145420000	chr1	145585000	145590000	NA	NA	NA	NA	NA	145589458	145589478	TAGGCCACCAGAGGGCGCCA	n	i	human_loop_499	Orthologous	notinRE
chr1	88560000	88940000	mouse_loop_77	chr2	232783702	233193594	humanized-mouse_loop_77	chr2	232770000	233195000	human_loop_4991	chr1	88560000	88570000	chr1	88930000	88940000	88566217	88566237	ACCGCCGCCAGGGGTAGCTG	p	u	88938833	88938853	GAAGCCGGCAGGTGGCAGTA	n	i	mouse_loop_77	Orthologous	notinRE	chr2	232770000	232775000	chr2	233190000	233195000	NA	NA	NA	NA	NA	NA	NA	NA	NA	NA	human_loop_4991	Orthologous	notinRE
chr1	90370000	90610000	mouse_loop_82	chr2	235052276	235416559	humanized-mouse_loop_82	chr2	235040000	235455000	human_loop_4998	chr1	90370000	90380000	chr1	90600000	90610000	90370661	90370681	AACACCAGGAGGGGGAAGTG	p	u	NA	NA	NA	NA	NA	mouse_loop_82	Orthologous	notinRE	chr2	235040000	235045000	chr2	235450000	235455000	235044478	235044498	TCGGGCACTAGATGGCGATC	p	u	NA	NA	NA	NA	NA	human_loop_4998	Orthologous	notinRE
chr1	90450000	90610000	mouse_loop_83	chr2	235186734	235416559	humanized-mouse_loop_83	chr2	235195000	235405000	human_loop_4999	chr1	90450000	90460000	chr1	90600000	90610000	90459102	90459122	ATGGCCAGAAGAGGGCGCTG	p	u	NA	NA	NA	NA	NA	mouse_loop_83	Orthologous	notinRE	chr2	235195000	235200000	chr2	235400000	235405000	235197737	235197757	GTGACCAGAAGAGGGCGCGG	p	u	NA	NA	NA	NA	NA	human_loop_4999	Orthologous	notinRE
chr1	91950000	92490000	mouse_loop_85	chr2	237254748	237981636	humanized-mouse_loop_85	chr2	237255000	237985000	human_loop_5007	chr1	91950000	91960000	chr1	92480000	92490000	NA	NA	NA	NA	NA	NA	NA	NA	NA	NA	mouse_loop_85	Orthologous	notinRE	chr2	237255000	237260000	chr2	237980000	237985000	NA	NA	NA	NA	NA	237981163	237981183	TTTCCCACCAGGGGGCGCTG	n	u	human_loop_5007	Orthologous	notinRE
chr1	92540000	92860000	mouse_loop_89	chr2	238052094	238488162	humanized-mouse_loop_89	chr2	238060000	238485000	human_loop_5009	chr1	92540000	92550000	chr1	92850000	92860000	92547415	92547435	CCTTCCACCAGATGGCAGCC	p	u	NA	NA	NA	NA	NA	mouse_loop_89	Orthologous	notinRE	chr2	238060000	238065000	chr2	238480000	238485000	238062917	238062937	GCTGCCACAACAGGCCACCT	n	u	238480806	238480826	GTGGCCACCAGATGGCGCTC	n	u	human_loop_5009	Orthologous	notinRE
chr2	151850000	152030000	mouse_loop_2004	chr20	541348	715104	humanized-mouse_loop_2004	chr20	540000	725000	human_loop_5021	chr2	151850000	151860000	chr2	152020000	152030000	151855076	151855096	GTGGCCGCTAGAGGGCGCTG	p	u	152023158	152023178	CAGACCACTAGATGGAGACT	n	u	mouse_loop_2004	Orthologous	notinRE	chr20	540000	545000	chr20	720000	725000	NA	NA	NA	NA	NA	719836	719856	TAGGCCAGTAGGTGGTGGTG	n	u	human_loop_5021	Orthologous	notinRE
chr2	129500000	129700000	mouse_loop_1976	chr20	1946227	2153912	humanized-mouse_loop_1976	chr20	1985000	2155000	human_loop_5028	chr2	129500000	129510000	chr2	129690000	129700000	129500812	129500832	GTGACCACAAGGGGGCGCGC	p	u	129699448	129699468	CTTTCCAGGAGAGGGCGGCA	n	u	mouse_loop_1976	Orthologous	notinRE	chr20	1985000	1990000	chr20	2150000	2155000	1987521	1987541	GCGACCAGCAGGGGGCGCTA	p	u	2153368	2153388	CTTTCCAGGAGGGGGCGGCA	n	u	human_loop_5028	Orthologous	notinRE
chr2	130410000	130600000	mouse_loop_1980	chr20	3066801	3301597	humanized-mouse_loop_1980	chr20	3030000	3295000	human_loop_5031	chr2	130410000	130420000	chr2	130590000	130600000	NA	NA	NA	NA	NA	NA	NA	NA	NA	NA	mouse_loop_1980	Orthologous	notinRE	chr20	3030000	3035000	chr20	3290000	3295000	3034680	3034700	ATCTCCAGCAGAGGGCAGAC	p	u	3297432	3297452	TGTTCCTGCAGATGGCACTG	n	u	human_loop_5031	Orthologous	notinRE
chr2	131640000	131780000	mouse_loop_1985	chr20	4575214	4706831	humanized-mouse_loop_1985	chr20	4580000	4705000	human_loop_5035	chr2	131640000	131650000	chr2	131770000	131780000	NA	NA	NA	NA	NA	131775699	131775719	ATGGGCAGCAGATGGCACCA	n	u	mouse_loop_1985	Orthologous	notinRE	chr20	4580000	4585000	chr20	4700000	4705000	4588060	4588080	CTCAACACTAGGGGGCAGCA	p	u	NA	NA	NA	NA	NA	human_loop_5035	Orthologous	notinRE
chr2	131810000	131930000	mouse_loop_1987	chr20	4743141	4914983	humanized-mouse_loop_1987	chr20	4740000	4930000	human_loop_5037	chr2	131810000	131820000	chr2	131920000	131930000	NA	NA	NA	NA	NA	NA	NA	NA	NA	NA	mouse_loop_1987	Orthologous	notinRE	chr20	4740000	4745000	chr20	4925000	4930000	NA	NA	NA	NA	NA	4930706	4930726	GTAACCGGGTGGTGGCTGTT	n	u	human_loop_5037	Orthologous	notinRE
chr2	132140000	132320000	mouse_loop_1988	chr20	5186061	5454551	humanized-mouse_loop_1988	chr20	5185000	5430000	human_loop_5039	chr2	132140000	132150000	chr2	132310000	132320000	132141923	132141943	AAGCCCAGGAGAGGGCAGCA	p	u	132311376	132311396	GTCACCACTAGAGGGCAGCA	n	u	mouse_loop_1988	Orthologous	inRE	chr20	5185000	5190000	chr20	5425000	5430000	5186208	5186228	GGGCCCAGCAGAGGGCAGTA	p	u	5429313	5429333	TCTGCCACCAGAGGGCGATC	n	u	human_loop_5039	Orthologous	inRE
chr2	132340000	132530000	mouse_loop_1989	chr20	5525682	5786684	humanized-mouse_loop_1989	chr20	5550000	5770000	human_loop_5044	chr2	132340000	132350000	chr2	132520000	132530000	132342300	132342320	GTGTCCACTAGGTGGCGCTC	p	u	132527342	132527362	GCAGCCACAAGAGGGCAGCA	n	u	mouse_loop_1989	Orthologous	notinRE	chr20	5550000	5555000	chr20	5765000	5770000	5549876	5549896	TTCACCAGCAGGTGGTGCCA	p	u	5769184	5769204	GTAGCCACCAGAGGGCAGTA	n	u	human_loop_5044	Orthologous	notinRE
chr2	143800000	144050000	mouse_loop_1993	chr20	17623379	17891531	humanized-mouse_loop_1993	chr20	17655000	17885000	human_loop_5078	chr2	143800000	143810000	chr2	144040000	144050000	143806709	143806729	GTGGCCAGCAGATGGCAGTA	n	u	NA	NA	NA	NA	NA	mouse_loop_1993	Orthologous	notinRE	chr20	17655000	17660000	chr20	17880000	17885000	17661941	17661961	CCCGCCGCCAGGGGGAGCAG	p	i	17879332	17879352	GCTGCCAGGAGGTGTCTCTC	n	u	human_loop_5078	Orthologous	notinRE
chr2	144980000	145350000	mouse_loop_1994	chr20	19184746	19570596	humanized-mouse_loop_1994	chr20	19185000	19565000	human_loop_5082	chr2	144980000	144990000	chr2	145340000	145350000	144987021	144987041	ACTGGCAGCAGGGGGCGCTC	p	u	NA	NA	NA	NA	NA	mouse_loop_1994	Orthologous	notinRE	chr20	19185000	19190000	chr20	19560000	19565000	19186754	19186774	GCTGCCACCAGGGGGCGCAC	p	u	19564627	19564647	TCAGCCAGAGAGGGGCGGTG	n	u	human_loop_5082	Orthologous	notinRE
chr2	145780000	146250000	mouse_loop_1995	chr20	20061929	20585158	humanized-mouse_loop_1995	chr20	20055000	20555000	human_loop_5087	chr2	145780000	145790000	chr2	146240000	146250000	145783359	145783379	AAGACCACTAGAGGGCACAA	p	u	146240953	146240973	CGTGCCAGCAGAGGGAGCCC	n	u	mouse_loop_1995	Orthologous	notinRE	chr20	20055000	20060000	chr20	20550000	20555000	20064636	20064656	AAGACCACTAGAGGTCACAA	p	u	20549429	20549449	TTTGCCTCTGGGTGGCACAC	n	u	human_loop_5087	Orthologous	notinRE
chr2	146450000	147010000	mouse_loop_1997	chr20	20822835	21492830	humanized-mouse_loop_1997	chr20	20840000	21485000	human_loop_5091	chr2	146450000	146460000	chr2	147000000	147010000	146459552	146459572	TAAGACAGCAGAGGGCGCAC	p	u	147004693	147004713	GTGGCCGCTAGGAGGCGCCC	n	u	mouse_loop_1997	Orthologous	notinRE	chr20	20840000	20845000	chr20	21480000	21485000	20841013	20841033	TAAGCCAGCAGGGGGCGCAC	p	u	21486955	21486975	GGTGCCAAGAGGTGGCGGCG	n	i	human_loop_5091	Orthologous	notinRE
chr2	146780000	147010000	mouse_loop_1998	chr20	21211469	21492830	humanized-mouse_loop_1998	chr20	21215000	21485000	human_loop_5093	chr2	146780000	146790000	chr2	147000000	147010000	146785477	146785497	CTGGCCATCAGGGGGCGCTC	p	u	147004693	147004713	GTGGCCGCTAGGAGGCGCCC	n	u	mouse_loop_1998	Orthologous	notinRE	chr20	21215000	21220000	chr20	21480000	21485000	NA	NA	NA	NA	NA	21486955	21486975	GGTGCCAAGAGGTGGCGGCG	n	i	human_loop_5093	Orthologous	notinRE
chr2	152510000	152660000	mouse_loop_2005	chr20	30130455	30312103	humanized-mouse_loop_2005	chr20	30140000	30320000	human_loop_5107	chr2	152510000	152520000	chr2	152650000	152660000	NA	NA	NA	NA	NA	152656921	152656941	GAGCCCTGCAGGGGGCTCCA	n	u	mouse_loop_2005	Orthologous	notinRE	chr20	30140000	30150000	chr20	30310000	30320000	NA	NA	NA	NA	NA	NA	NA	NA	NA	NA	human_loop_5107	Orthologous	notinRE
chr2	153300000	153420000	mouse_loop_2008	chr20	31103947	31248475	humanized-mouse_loop_2008	chr20	31105000	31240000	human_loop_5114	chr2	153300000	153310000	chr2	153410000	153420000	153304486	153304506	CTCTCCACTAAGGGGCAGTA	p	u	153412457	153412477	ACTACCACCAGAGGGTGCTA	n	u	mouse_loop_2008	Orthologous	notinRE	chr20	31105000	31110000	chr20	31235000	31240000	31109681	31109701	CTCTCCACTAAGGGGCAGCA	p	u	31240895	31240915	GGAGCCACCAGAGGGCGCCC	n	u	human_loop_5114	Orthologous	notinRE
chr2	153630000	153770000	mouse_loop_2009	chr20	31485775	31672960	humanized-mouse_loop_2009	chr20	31490000	31685000	human_loop_5117	chr2	153630000	153640000	chr2	153760000	153770000	153633349	153633369	CTGCCCAGCAAGTGGCACTA	p	u	153769463	153769483	GCATCCAGCAGGGGGCAGTG	p	u	mouse_loop_2009	Orthologous	notinRE	chr20	31490000	31495000	chr20	31680000	31685000	31490460	31490480	CAGGCCGGCAGGTGGCACAA	p	i	31683978	31683998	CCAGCCAGCAGGTGGACCCC	p	u	human_loop_5117	Orthologous	notinRE
chr2	154230000	154380000	mouse_loop_2010	chr20	32028659	32256806	humanized-mouse_loop_2010	chr20	32045000	32255000	human_loop_5118	chr2	154230000	154240000	chr2	154370000	154380000	NA	NA	NA	NA	NA	NA	NA	NA	NA	NA	mouse_loop_2010	Orthologous	notinRE	chr20	32045000	32050000	chr20	32250000	32255000	32045161	32045181	GATGCCAGGAGGGGGCAGCA	p	u	32255889	32255909	TTGGCCACCAGGTGGGGCCG	n	i	human_loop_5118	Orthologous	notinRE
chr2	154530000	154690000	mouse_loop_2012	chr20	32451931	32665281	humanized-mouse_loop_2012	chr20	32450000	32655000	human_loop_5120	chr2	154530000	154540000	chr2	154680000	154690000	NA	NA	NA	NA	NA	154681336	154681356	CTCACCAGCTGGTGGCACTG	n	u	mouse_loop_2012	Orthologous	notinRE	chr20	32450000	32455000	chr20	32650000	32655000	32450604	32450624	GGGGCCTGCAGGTGGCGCCA	p	u	32657822	32657842	CTGACCAGCAGGTGGTACTG	n	i	human_loop_5120	Orthologous	notinRE
chr2	155330000	155450000	mouse_loop_2013	chr20	33449062	33579667	humanized-mouse_loop_2013	chr20	33460000	33550000	human_loop_5127	chr2	155330000	155340000	chr2	155440000	155450000	NA	NA	NA	NA	NA	155450601	155450621	GGGACCAGAAGAGGGCGCCA	n	i	mouse_loop_2013	Orthologous	inRE	chr20	33460000	33465000	chr20	33545000	33550000	NA	NA	NA	NA	NA	33548757	33548777	ACCACCACAAGAGGGCCTAA	n	i	human_loop_5127	Orthologous	inRE
chr3	94260000	94410000	mouse_loop_2149	chr1	151566163	151707932	humanized-mouse_loop_2149	chr1	151565000	151710000	human_loop_513	chr3	94260000	94270000	chr3	94400000	94410000	94260528	94260548	ATGCCCACAAGAGGGCAGTA	p	u	94406134	94406154	ACAACCACTAGAGGGCAGGC	n	u	mouse_loop_2149	Orthologous	notinRE	chr1	151565000	151570000	chr1	151705000	151710000	151566801	151566821	GCAGCCACTAGAGGGCAGCA	p	u	151707704	151707724	ATGCCCAGGAGAGGGCAGCA	n	u	human_loop_513	Orthologous	notinRE
chr2	155650000	155770000	mouse_loop_2015	chr20	33868847	34024855	humanized-mouse_loop_2015	chr20	33885000	34040000	human_loop_5130	chr2	155650000	155660000	chr2	155760000	155770000	155657990	155658010	CAGGCCAGAAGAGGGCACCA	p	i	155772023	155772043	ACCTCCTGCAGGGGTCGCTG	n	u	mouse_loop_2015	Orthologous	inRE	chr20	33885000	33890000	chr20	34035000	34040000	33891796	33891816	TTCTCCACTAGAGGGCGCCA	p	i	34035185	34035205	TATCCCAGCAGGGGGAGCCC	n	u	human_loop_5130	Orthologous	notinRE
chr2	156350000	156530000	mouse_loop_2017	chr20	34796755	35064368	humanized-mouse_loop_2017	chr20	34790000	35070000	human_loop_5132	chr2	156350000	156360000	chr2	156520000	156530000	156355717	156355737	ATAGCCAGTAGATGGCAGCA	p	u	156531364	156531384	GTGGCCTCAAGGTGGCAGCA	n	u	mouse_loop_2017	Orthologous	notinRE	chr20	34790000	34795000	chr20	35065000	35070000	34790928	34790948	CCTGACGGCAGGGGGCGCTC	p	i	35068027	35068047	GCAGCCGCAGGGTGGCAGCA	n	u	human_loop_5132	Orthologous	notinRE
chr2	156700000	156910000	mouse_loop_2019	chr20	35242096	35500226	humanized-mouse_loop_2019	chr20	35240000	35520000	human_loop_5133	chr2	156700000	156710000	chr2	156900000	156910000	156699559	156699579	TTGACCACCAGGTGGCAAAA	p	u	NA	NA	NA	NA	NA	mouse_loop_2019	Orthologous	notinRE	chr20	35240000	35245000	chr20	35515000	35520000	35241266	35241286	TCGGCCACAAGATGGCAAGG	p	u	35515772	35515792	CGAACCACTGGATGGCAGTG	n	u	human_loop_5133	Orthologous	notinRE
chr2	157160000	157290000	mouse_loop_2021	chr20	35886161	36024044	humanized-mouse_loop_2021	chr20	35890000	36020000	human_loop_5135	chr2	157160000	157170000	chr2	157280000	157290000	157167450	157167470	GCAGCCAGAAGGTGGCGCTG	p	i	NA	NA	NA	NA	NA	mouse_loop_2021	Orthologous	notinRE	chr20	35890000	35900000	chr20	36010000	36020000	35898249	35898269	ACAGCCGGGAGATGTCGCTG	p	u	36013254	36013274	AGCGCCAGCAGAGGGCGCAG	n	u	human_loop_5135	Orthologous	notinRE
chr2	157160000	157400000	mouse_loop_2022	chr20	35886161	36163050	humanized-mouse_loop_2022	chr20	35895000	36160000	human_loop_5136	chr2	157160000	157170000	chr2	157390000	157400000	157167450	157167470	GCAGCCAGAAGGTGGCGCTG	p	i	157397744	157397764	GGAGCCGGGAGATGGAGGAG	p	u	mouse_loop_2022	Orthologous	notinRE	chr20	35895000	35900000	chr20	36155000	36160000	35898249	35898269	ACAGCCGGGAGATGTCGCTG	p	u	36163001	36163021	TTTACCATTAGGTGTCACCA	n	u	human_loop_5136	Orthologous	notinRE
chr2	157280000	157400000	mouse_loop_2023	chr20	36009764	36163050	humanized-mouse_loop_2023	chr20	36015000	36160000	human_loop_5138	chr2	157280000	157290000	chr2	157390000	157400000	NA	NA	NA	NA	NA	157397744	157397764	GGAGCCGGGAGATGGAGGAG	p	u	mouse_loop_2023	Orthologous	notinRE	chr20	36015000	36020000	chr20	36155000	36160000	36013254	36013274	AGCGCCAGCAGAGGGCGCAG	n	u	36163001	36163021	TTTACCATTAGGTGTCACCA	n	u	human_loop_5138	Orthologous	notinRE
chr2	158370000	158690000	mouse_loop_2026	chr20	37272975	37677109	humanized-mouse_loop_2026	chr20	37270000	37680000	human_loop_5146	chr2	158370000	158380000	chr2	158680000	158690000	NA	NA	NA	NA	NA	NA	NA	NA	NA	NA	mouse_loop_2026	Orthologous	notinRE	chr20	37270000	37280000	chr20	37670000	37680000	NA	NA	NA	NA	NA	37676869	37676889	GTGGCCAGCAGAGGGCAGCA	n	i	human_loop_5146	Orthologous	notinRE
chr2	158370000	158580000	mouse_loop_2025	chr20	37272975	37533794	humanized-mouse_loop_2025	chr20	37275000	37530000	human_loop_5147	chr2	158370000	158380000	chr2	158570000	158580000	NA	NA	NA	NA	NA	NA	NA	NA	NA	NA	mouse_loop_2025	Orthologous	notinRE	chr20	37275000	37280000	chr20	37525000	37530000	NA	NA	NA	NA	NA	37522620	37522640	GCGGCCGGCAGAGGGCGCCA	n	u	human_loop_5147	Orthologous	notinRE
chr2	158570000	158690000	mouse_loop_2027	chr20	37521714	37677109	humanized-mouse_loop_2027	chr20	37550000	37680000	human_loop_5149	chr2	158570000	158580000	chr2	158680000	158690000	NA	NA	NA	NA	NA	NA	NA	NA	NA	NA	mouse_loop_2027	Orthologous	notinRE	chr20	37550000	37560000	chr20	37670000	37680000	37554770	37554790	GCGACCGGCAGGGGGCGCGC	p	u	37676869	37676889	GTGGCCAGCAGAGGGCAGCA	n	i	human_loop_5149	Orthologous	notinRE
chr2	160420000	160620000	mouse_loop_2031	chr20	39592343	39861891	humanized-mouse_loop_2031	chr20	39590000	39870000	human_loop_5154	chr2	160420000	160430000	chr2	160610000	160620000	NA	NA	NA	NA	NA	NA	NA	NA	NA	NA	mouse_loop_2031	Orthologous	notinRE	chr20	39590000	39600000	chr20	39860000	39870000	NA	NA	NA	NA	NA	39861191	39861211	ATGTACACCAGAGGGTGCTG	n	u	human_loop_5154	Orthologous	notinRE
chr2	160420000	160710000	mouse_loop_2032	chr20	39592343	39966772	humanized-mouse_loop_2032	chr20	39600000	39970000	human_loop_5155	chr2	160420000	160430000	chr2	160700000	160710000	NA	NA	NA	NA	NA	NA	NA	NA	NA	NA	mouse_loop_2032	Orthologous	notinRE	chr20	39600000	39605000	chr20	39965000	39970000	NA	NA	NA	NA	NA	39968805	39968825	CTGGCCAGCAGGGGGCAGGC	n	u	human_loop_5155	Orthologous	notinRE
chr2	160550000	160710000	mouse_loop_2033	chr20	39755013	39966772	humanized-mouse_loop_2033	chr20	39800000	39970000	human_loop_5156	chr2	160550000	160560000	chr2	160700000	160710000	NA	NA	NA	NA	NA	NA	NA	NA	NA	NA	mouse_loop_2033	Orthologous	notinRE	chr20	39800000	39805000	chr20	39965000	39970000	39801946	39801966	GGGCCCAGCAGAGGGCGCGC	p	u	39968805	39968825	CTGGCCAGCAGGGGGCAGGC	n	u	human_loop_5156	Orthologous	notinRE
chr3	93160000	93300000	mouse_loop_2148	chr1	152023892	152165546	humanized-mouse_loop_2148	chr1	152030000	152160000	human_loop_516	chr3	93160000	93170000	chr3	93290000	93300000	93166012	93166032	ATTGCCAGTAGATGGCAATA	p	i	93298110	93298130	GTTACCACAAGGTGGCAATC	n	u	mouse_loop_2148	Orthologous	notinRE	chr1	152030000	152035000	chr1	152155000	152160000	NA	NA	NA	NA	NA	NA	NA	NA	NA	NA	human_loop_516	Orthologous	notinRE
chr2	162920000	163150000	mouse_loop_2034	chr20	42356482	42698301	humanized-mouse_loop_2034	chr20	42375000	42715000	human_loop_5165	chr2	162920000	162930000	chr2	163140000	163150000	162927459	162927479	TACACCACCAGAGGGCAGCA	p	u	NA	NA	NA	NA	NA	mouse_loop_2034	Orthologous	notinRE	chr20	42375000	42380000	chr20	42710000	42715000	42378558	42378578	TGCACCACCAGAGGGCAGCA	p	u	42709563	42709583	ATGACCACCAGGAGGCACCA	n	u	human_loop_5165	Orthologous	notinRE
chr2	163350000	163560000	mouse_loop_2035	chr20	43016892	43256844	humanized-mouse_loop_2035	chr20	43015000	43240000	human_loop_5171	chr2	163350000	163360000	chr2	163550000	163560000	NA	NA	NA	NA	NA	NA	NA	NA	NA	NA	mouse_loop_2035	Orthologous	notinRE	chr20	43015000	43020000	chr20	43235000	43240000	NA	NA	NA	NA	NA	43238693	43238713	GTGACCTGTAGAAGGAGCCA	p	u	human_loop_5171	Orthologous	notinRE
chr2	164780000	164900000	mouse_loop_2039	chr20	44644805	44760862	humanized-mouse_loop_2039	chr20	44645000	44720000	human_loop_5179	chr2	164780000	164790000	chr2	164890000	164900000	NA	NA	NA	NA	NA	NA	NA	NA	NA	NA	mouse_loop_2039	Orthologous	notinRE	chr20	44645000	44650000	chr20	44715000	44720000	NA	NA	NA	NA	NA	44715996	44716016	ATGACCTGCAGATGGCAGTG	n	i	human_loop_5179	Orthologous	notinRE
chr2	164900000	165190000	mouse_loop_2042	chr20	44760942	45085728	humanized-mouse_loop_2042	chr20	44765000	45040000	human_loop_5180	chr2	164900000	164910000	chr2	165180000	165190000	NA	NA	NA	NA	NA	165186572	165186592	GAATCCACTAGATGGCAGCA	n	i	mouse_loop_2042	Orthologous	inRE	chr20	44765000	44770000	chr20	45035000	45040000	44761430	44761450	TCAGCCAGAAGGTGGCGCCA	p	u	45039770	45039790	GATGCCAGCAGAGGGCGCTG	n	u	human_loop_5180	Orthologous	notinRE
chr2	165910000	166390000	mouse_loop_2045	chr20	46306133	47237523	humanized-mouse_loop_2045	chr20	46300000	47240000	human_loop_5188	chr2	165910000	165920000	chr2	166380000	166390000	NA	NA	NA	NA	NA	166389584	166389604	ATGACCACCAGGTGGCGCTG	n	i	mouse_loop_2045	Orthologous	notinRE	chr20	46300000	46305000	chr20	47235000	47240000	46306760	46306780	CTGGCCACCAGATGTCGCTG	p	u	NA	NA	NA	NA	NA	human_loop_5188	Orthologous	notinRE
chr2	166410000	166610000	mouse_loop_2046	chr20	47265234	47507726	humanized-mouse_loop_2046	chr20	47270000	47525000	human_loop_5193	chr2	166410000	166420000	chr2	166600000	166610000	166417713	166417733	GTGGCCACCAGGAGGCGGAG	p	i	NA	NA	NA	NA	NA	mouse_loop_2046	Orthologous	notinRE	chr20	47270000	47275000	chr20	47520000	47525000	47274426	47274446	ATGTCCAGCAGAGGGCAGTG	p	u	47521746	47521766	TTGGCCACCAGAGAGCACCA	n	u	human_loop_5193	Orthologous	notinRE
chr2	166930000	167050000	mouse_loop_2049	chr20	47989667	48161457	humanized-mouse_loop_2049	chr20	47945000	48155000	human_loop_5197	chr2	166930000	166940000	chr2	167040000	167050000	166938415	166938435	ATGGCCACTAGGTGGTGCTG	p	u	167045073	167045093	GTGAGCAGCAGGTGGCAGTG	n	i	mouse_loop_2049	Orthologous	inRE	chr20	47945000	47950000	chr20	48150000	48155000	47950607	47950627	CTGGCCACCAGGGGGCAGCA	p	i	NA	NA	NA	NA	NA	human_loop_5197	Orthologous	notinRE
chr2	167120000	167250000	mouse_loop_2052	chr20	48249420	48431740	humanized-mouse_loop_2052	chr20	48225000	48465000	human_loop_5199	chr2	167120000	167130000	chr2	167240000	167250000	NA	NA	NA	NA	NA	167243386	167243406	GCAGACTGCAGGGGGCAGTA	n	i	mouse_loop_2052	Orthologous	notinRE	chr20	48225000	48230000	chr20	48460000	48465000	NA	NA	NA	NA	NA	48462942	48462962	GAAACCTGTAGGGGGCAGCG	n	u	human_loop_5199	Orthologous	notinRE
chr2	167350000	167510000	mouse_loop_2053	chr20	48593469	48799222	humanized-mouse_loop_2053	chr20	48595000	48785000	human_loop_5202	chr2	167350000	167360000	chr2	167500000	167510000	NA	NA	NA	NA	NA	NA	NA	NA	NA	NA	mouse_loop_2053	Orthologous	notinRE	chr20	48595000	48600000	chr20	48780000	48785000	48595692	48595712	TTGGCCAGCAGAGGGCGCCA	p	i	48786060	48786080	TGTGCCAGCAGGTGTCACCA	n	u	human_loop_5202	Orthologous	notinRE
chr2	167510000	167730000	mouse_loop_2054	chr20	48802715	49091697	humanized-mouse_loop_2054	chr20	48800000	49080000	human_loop_5205	chr2	167510000	167520000	chr2	167720000	167730000	NA	NA	NA	NA	NA	167720768	167720788	GCGCCCGCCAGGTGTCGCCC	n	i	mouse_loop_2054	Orthologous	notinRE	chr20	48800000	48805000	chr20	49075000	49080000	NA	NA	NA	NA	NA	NA	NA	NA	NA	NA	human_loop_5205	Orthologous	notinRE
chr2	168070000	168280000	mouse_loop_2055	chr20	49593731	49947342	humanized-mouse_loop_2055	chr20	49600000	49940000	human_loop_5209	chr2	168070000	168080000	chr2	168270000	168280000	NA	NA	NA	NA	NA	168271120	168271140	GTGGCCACCAGAGGGCGAAC	n	i	mouse_loop_2055	Orthologous	notinRE	chr20	49600000	49605000	chr20	49935000	49940000	NA	NA	NA	NA	NA	NA	NA	NA	NA	NA	human_loop_5209	Orthologous	notinRE
chr2	168070000	168470000	mouse_loop_2056	chr20	49593731	50231212	humanized-mouse_loop_2056	chr20	49600000	50250000	human_loop_5210	chr2	168070000	168080000	chr2	168460000	168470000	NA	NA	NA	NA	NA	168454491	168454511	TCAGCCACCAGGGGGCACAC	n	u	mouse_loop_2056	Orthologous	notinRE	chr20	49600000	49610000	chr20	50240000	50250000	NA	NA	NA	NA	NA	50240955	50240975	GGGGCCAGCAGAGGGCGCGT	n	u	human_loop_5210	Orthologous	notinRE
chr2	168290000	168460000	mouse_loop_2057	chr20	49982088	50217466	humanized-mouse_loop_2057	chr20	49990000	50245000	human_loop_5211	chr2	168290000	168300000	chr2	168450000	168460000	NA	NA	NA	NA	NA	168454491	168454511	TCAGCCACCAGGGGGCACAC	n	u	mouse_loop_2057	Orthologous	notinRE	chr20	49990000	49995000	chr20	50240000	50245000	49988991	49989011	CGTACCTCTAGAGGGCAGTG	p	u	50240955	50240975	GGGGCCAGCAGAGGGCGCGT	n	u	human_loop_5211	Orthologous	notinRE
chr2	169940000	170180000	mouse_loop_2059	chr20	52192705	52572177	humanized-mouse_loop_2059	chr20	52195000	52560000	human_loop_5219	chr2	169940000	169950000	chr2	170170000	170180000	169942348	169942368	ACTACCACTAGAGGGCGGCA	p	u	NA	NA	NA	NA	NA	mouse_loop_2059	Orthologous	notinRE	chr20	52195000	52200000	chr20	52555000	52560000	52195476	52195496	CTGACCACTAGAGGGCAGCA	p	u	NA	NA	NA	NA	NA	human_loop_5219	Orthologous	notinRE
chr2	170170000	170340000	mouse_loop_2060	chr20	52557654	52829868	humanized-mouse_loop_2060	chr20	52565000	52820000	human_loop_5225	chr2	170170000	170180000	chr2	170330000	170340000	NA	NA	NA	NA	NA	NA	NA	NA	NA	NA	mouse_loop_2060	Orthologous	notinRE	chr20	52565000	52570000	chr20	52815000	52820000	NA	NA	NA	NA	NA	NA	NA	NA	NA	NA	human_loop_5225	Orthologous	notinRE
chr2	170330000	170700000	mouse_loop_2061	chr20	52814486	53264944	humanized-mouse_loop_2061	chr20	52835000	53270000	human_loop_5228	chr2	170330000	170340000	chr2	170690000	170700000	NA	NA	NA	NA	NA	170699078	170699098	CCTACCAGCAGGTGGCGCTC	n	u	mouse_loop_2061	Orthologous	notinRE	chr20	52835000	52840000	chr20	53265000	53270000	52836545	52836565	CTTTCCAGCAGATGGCACTG	p	u	53263550	53263570	TCAACCAGCAGGGGGCTCTC	n	i	human_loop_5228	Orthologous	notinRE
chr2	172660000	172820000	mouse_loop_2065	chr20	55678282	55919939	humanized-mouse_loop_2065	chr20	55660000	55920000	human_loop_5234	chr2	172660000	172670000	chr2	172810000	172820000	NA	NA	NA	NA	NA	172821930	172821950	TTCGCCAGCAGAGGGCAGCC	n	u	mouse_loop_2065	Orthologous	notinRE	chr20	55660000	55665000	chr20	55915000	55920000	NA	NA	NA	NA	NA	55921628	55921648	TTTGCCAGCAGAGGGCGACC	n	u	human_loop_5234	Orthologous	notinRE
chr2	172660000	172910000	mouse_loop_2066	chr20	55678282	56048938	humanized-mouse_loop_2066	chr20	55660000	56080000	human_loop_5236	chr2	172660000	172670000	chr2	172900000	172910000	NA	NA	NA	NA	NA	172906579	172906599	ACGGCAGGTAGATGGCGCCA	n	u	mouse_loop_2066	Orthologous	notinRE	chr20	55660000	55670000	chr20	56070000	56080000	NA	NA	NA	NA	NA	NA	NA	NA	NA	NA	human_loop_5236	Orthologous	notinRE
chr2	172930000	173390000	mouse_loop_2067	chr20	56087640	56788590	humanized-mouse_loop_2067	chr20	56080000	56790000	human_loop_5241	chr2	172930000	172940000	chr2	173380000	173390000	172933071	172933091	TTAGCCACCAGAGGGTGCTA	p	i	NA	NA	NA	NA	NA	mouse_loop_2067	Orthologous	notinRE	chr20	56080000	56090000	chr20	56780000	56790000	NA	NA	NA	NA	NA	56785085	56785105	GCTCCCGCCAGGTGGCGCTG	n	u	human_loop_5241	Orthologous	notinRE
chr2	173010000	173390000	mouse_loop_2068	chr20	56169749	56788590	humanized-mouse_loop_2068	chr20	56170000	56760000	human_loop_5243	chr2	173010000	173020000	chr2	173380000	173390000	173012015	173012035	GTGACCAGCAGAGGGCGCTC	p	i	NA	NA	NA	NA	NA	mouse_loop_2068	Orthologous	notinRE	chr20	56170000	56175000	chr20	56755000	56760000	NA	NA	NA	NA	NA	56754775	56754795	GTGGCCAGCAGGGGGCGGCG	n	u	human_loop_5243	Orthologous	notinRE
chr2	173050000	173380000	mouse_loop_2070	chr20	56223491	56768230	humanized-mouse_loop_2070	chr20	56230000	56760000	human_loop_5244	chr2	173050000	173060000	chr2	173370000	173380000	173055223	173055243	GTGGCCACTAGGCGGTGCTG	p	u	NA	NA	NA	NA	NA	mouse_loop_2070	Orthologous	notinRE	chr20	56230000	56235000	chr20	56755000	56760000	56229505	56229525	ATGGCCACTAGGAGGCTCTG	p	u	56754775	56754795	GTGGCCAGCAGGGGGCGGCG	n	u	human_loop_5244	Orthologous	notinRE
chr2	174130000	174730000	mouse_loop_2073	chr20	57435465	58042739	humanized-mouse_loop_2073	chr20	57440000	58080000	human_loop_5253	chr2	174130000	174140000	chr2	174720000	174730000	174137807	174137827	CTACCCACCAGAGGTCAGCA	p	u	NA	NA	NA	NA	NA	mouse_loop_2073	Orthologous	notinRE	chr20	57440000	57450000	chr20	58070000	58080000	NA	NA	NA	NA	NA	58071137	58071157	GGCGCCACCAGAGGGCGCAC	n	u	human_loop_5253	Orthologous	inRE
chr2	174130000	174490000	mouse_loop_2072	chr20	57435465	57788553	humanized-mouse_loop_2072	chr20	57445000	57785000	human_loop_5254	chr2	174130000	174140000	chr2	174480000	174490000	174137807	174137827	CTACCCACCAGAGGTCAGCA	p	u	174484144	174484164	TTTGCCTGTAGGGGGTGCTG	n	u	mouse_loop_2072	Orthologous	notinRE	chr20	57445000	57450000	chr20	57780000	57785000	NA	NA	NA	NA	NA	57782992	57783012	TCTGCCTGTAGGGGGCACTG	n	u	human_loop_5254	Orthologous	notinRE
chr2	174310000	174490000	mouse_loop_2074	chr20	57626269	57788553	humanized-mouse_loop_2074	chr20	57665000	57785000	human_loop_5256	chr2	174310000	174320000	chr2	174480000	174490000	174318560	174318580	TTAGTCAGTAGGGGGTGCCC	p	u	174484144	174484164	TTTGCCTGTAGGGGGTGCTG	n	u	mouse_loop_2074	Orthologous	notinRE	chr20	57665000	57670000	chr20	57780000	57785000	57663067	57663087	AGGACCACCAGGGGGCGCCT	p	u	57782992	57783012	TCTGCCTGTAGGGGGCACTG	n	u	human_loop_5256	Orthologous	notinRE
chr2	177870000	178000000	mouse_loop_2076	chr20	58172848	58327123	humanized-mouse_loop_2076	chr20	58170000	58330000	human_loop_5257	chr2	177870000	177880000	chr2	177990000	178000000	177872437	177872457	ATGGCCAGCAGAGGGCAGAG	p	u	177999297	177999317	TCGACCACAAGGGGGCACCC	n	u	mouse_loop_2076	Orthologous	notinRE	chr20	58170000	58175000	chr20	58325000	58330000	58173875	58173895	GTGACCAGCAGAGGGCGCGG	p	u	58326324	58326344	CCGGCCACAGGAGGGCGCCC	n	u	human_loop_5257	Orthologous	notinRE
chr2	179650000	179790000	mouse_loop_2079	chr20	60569493	60736792	humanized-mouse_loop_2079	chr20	60585000	60705000	human_loop_5263	chr2	179650000	179660000	chr2	179780000	179790000	179651697	179651717	ACTGCCAGGAGAGGGTGCCA	p	u	NA	NA	NA	NA	NA	mouse_loop_2079	Orthologous	notinRE	chr20	60585000	60590000	chr20	60700000	60705000	60586096	60586116	CCCACCGGGAGAGAGCTCGC	n	u	NA	NA	NA	NA	NA	human_loop_5263	Orthologous	notinRE
chr2	180910000	181070000	mouse_loop_2083	chr20	62146552	62304325	humanized-mouse_loop_2083	chr20	62170000	62280000	human_loop_5268	chr2	180910000	180920000	chr2	181060000	181070000	180921428	180921448	AGGACCGCTTGGGGGCTCCA	p	u	181068677	181068697	TGAGCCACCATATGGTTGCT	n	u	mouse_loop_2083	Orthologous	inRE	chr20	62170000	62175000	chr20	62275000	62280000	62169427	62169447	ACGGACGCCAGGGGGCAGGC	p	u	62273542	62273562	TCAGCCGCCAGGCGGAGGAG	n	u	human_loop_5268	Orthologous	notinRE
chr2	181120000	181240000	mouse_loop_2084	chr20	62372363	62507904	humanized-mouse_loop_2084	chr20	62335000	62490000	human_loop_5269	chr2	181120000	181130000	chr2	181230000	181240000	181127477	181127497	CTGGCCACAAGGTGGCACTG	p	u	181230837	181230857	GCAACCACATGGTGGCTCAC	p	u	mouse_loop_2084	Orthologous	inRE	chr20	62335000	62340000	chr20	62485000	62490000	NA	NA	NA	NA	NA	NA	NA	NA	NA	NA	human_loop_5269	Orthologous	notinRE
chr2	181130000	181320000	mouse_loop_2085	chr20	62383886	62591520	humanized-mouse_loop_2085	chr20	62340000	62585000	human_loop_5270	chr2	181130000	181140000	chr2	181310000	181320000	181127477	181127497	CTGGCCACAAGGTGGCACTG	p	u	181315922	181315942	GTGGCCGCCAGGGGGCAGTG	n	u	mouse_loop_2085	Orthologous	notinRE	chr20	62340000	62345000	chr20	62580000	62585000	NA	NA	NA	NA	NA	62587005	62587025	GTGGCCGTCAGGGGGCGGTG	n	i	human_loop_5270	Orthologous	notinRE
chr16	78450000	78630000	mouse_loop_1452	chr21	19048556	19275696	humanized-mouse_loop_1452	chr21	19050000	19280000	human_loop_5279	chr16	78450000	78460000	chr16	78620000	78630000	78452717	78452737	TCTACCACAAGAGGGCGCAT	p	u	78627262	78627282	GTGTCCACTAGAAGGCAGCA	n	u	mouse_loop_1452	Orthologous	notinRE	chr21	19050000	19055000	chr21	19275000	19280000	19051506	19051526	TACACCACAAGAGGGCAAAC	p	u	NA	NA	NA	NA	NA	human_loop_5279	Orthologous	notinRE
chr16	84580000	84710000	mouse_loop_1453	chr21	26770422	26941516	humanized-mouse_loop_1453	chr21	26790000	26940000	human_loop_5287	chr16	84580000	84590000	chr16	84700000	84710000	NA	NA	NA	NA	NA	NA	NA	NA	NA	NA	mouse_loop_1453	Orthologous	notinRE	chr21	26790000	26795000	chr21	26935000	26940000	26794220	26794240	AATGCCTGAAGGGGGCGTTA	p	u	NA	NA	NA	NA	NA	human_loop_5287	Orthologous	notinRE
chr3	90020000	90180000	mouse_loop_2146	chr1	153767934	153959436	humanized-mouse_loop_2146	chr1	153770000	153960000	human_loop_529	chr3	90020000	90030000	chr3	90170000	90180000	90024282	90024302	TGCTCCACCAGGGGGCAGAT	p	u	90177506	90177526	TCAGCCACTAGGGGGCTCCT	n	u	mouse_loop_2146	Orthologous	notinRE	chr1	153770000	153780000	chr1	153950000	153960000	153769866	153769886	TCAGCCACTAGGGGGCTCCA	p	u	153959376	153959396	TGTTCCACCAGGGGGCAGAC	n	u	human_loop_529	Orthologous	inRE
chr16	85800000	87260000	mouse_loop_1458	chr21	28214398	30124933	humanized-mouse_loop_1458	chr21	28210000	30120000	human_loop_5297	chr16	85800000	85810000	chr16	87250000	87260000	85808069	85808089	TCAACCACCAGGGGGCAACA	p	u	NA	NA	NA	NA	NA	mouse_loop_1458	Orthologous	notinRE	chr21	28210000	28215000	chr21	30115000	30120000	NA	NA	NA	NA	NA	NA	NA	NA	NA	NA	human_loop_5297	Orthologous	notinRE
chr16	87500000	87760000	mouse_loop_1459	chr21	30456702	30752829	humanized-mouse_loop_1459	chr21	30450000	30750000	human_loop_5300	chr16	87500000	87510000	chr16	87750000	87760000	87508167	87508187	GTAGCCTGCAGAGGGTGCAC	p	u	87755315	87755335	TTTTCCAGCAGGGGGCGCCA	n	i	mouse_loop_1459	Orthologous	notinRE	chr21	30450000	30460000	chr21	30740000	30750000	30462490	30462510	GTAGCCTGCAGAGGGTGCAC	p	u	NA	NA	NA	NA	NA	human_loop_5300	Orthologous	notinRE
chr16	87580000	87760000	mouse_loop_1460	chr21	30530580	30752829	humanized-mouse_loop_1460	chr21	30535000	30750000	human_loop_5302	chr16	87580000	87590000	chr16	87750000	87760000	NA	NA	NA	NA	NA	87755315	87755335	TTTTCCAGCAGGGGGCGCCA	n	i	mouse_loop_1460	Orthologous	notinRE	chr21	30535000	30540000	chr21	30745000	30750000	NA	NA	NA	NA	NA	NA	NA	NA	NA	NA	human_loop_5302	Orthologous	notinRE
chr16	87840000	88210000	mouse_loop_1462	chr21	30846397	31229295	humanized-mouse_loop_1462	chr21	30855000	31225000	human_loop_5304	chr16	87840000	87850000	chr16	88200000	88210000	87841631	87841651	GGGACCAGAAGGAGGGACCA	n	u	NA	NA	NA	NA	NA	mouse_loop_1462	Orthologous	notinRE	chr21	30855000	30860000	chr21	31220000	31225000	NA	NA	NA	NA	NA	31222203	31222223	AGAGGCACCAGAGGGCACCA	n	u	human_loop_5304	Orthologous	notinRE
chr16	89840000	90190000	mouse_loop_1463	chr21	32562951	32985671	humanized-mouse_loop_1463	chr21	32570000	32955000	human_loop_5310	chr16	89840000	89850000	chr16	90180000	90190000	NA	NA	NA	NA	NA	90186649	90186669	GTGGCCAGCAGGTGGCAGCA	n	u	mouse_loop_1463	Orthologous	notinRE	chr21	32570000	32575000	chr21	32950000	32955000	32570985	32571005	CCTTCCTCCAGGTGGCAGTA	p	u	32953266	32953286	CTAGCCAGCAGGTGTCATCA	n	u	human_loop_5310	Orthologous	notinRE
chr16	90930000	91050000	mouse_loop_1464	chr21	33979554	34152223	humanized-mouse_loop_1464	chr21	34025000	34195000	human_loop_5314	chr16	90930000	90940000	chr16	91040000	91050000	NA	NA	NA	NA	NA	NA	NA	NA	NA	NA	mouse_loop_1464	Orthologous	notinRE	chr21	34025000	34030000	chr21	34190000	34195000	34025821	34025841	GTGACCTGGAGAGGGCACTC	p	u	34199084	34199104	GTCACCAGTAGGTGGAGGAC	n	u	human_loop_5314	Orthologous	notinRE
chr16	91070000	91360000	mouse_loop_1465	chr21	34186591	34572631	humanized-mouse_loop_1465	chr21	34205000	34570000	human_loop_5316	chr16	91070000	91080000	chr16	91350000	91360000	91081881	91081901	TCTCCCACTAGATGGCAGTA	p	i	91352485	91352505	ATAGCCAGAAGGTGGCGCCA	n	i	mouse_loop_1465	Orthologous	notinRE	chr21	34205000	34210000	chr21	34565000	34570000	34199084	34199104	GTCACCAGTAGGTGGAGGAC	n	u	NA	NA	NA	NA	NA	human_loop_5316	Orthologous	notinRE
chr16	91930000	92180000	mouse_loop_1468	chr21	35286421	35594836	humanized-mouse_loop_1468	chr21	35290000	35620000	human_loop_5321	chr16	91930000	91940000	chr16	92170000	92180000	91936758	91936778	GCGGACACTAGAGGGCGCCA	p	u	NA	NA	NA	NA	NA	mouse_loop_1468	Orthologous	notinRE	chr21	35290000	35300000	chr21	35610000	35620000	35296478	35296498	CTCGACACGAGGGGGCGCCA	p	u	35616062	35616082	GAGACCACAAGAGGGAGACA	n	u	human_loop_5321	Orthologous	notinRE
chr16	91930000	92300000	mouse_loop_1469	chr21	35286421	35746010	humanized-mouse_loop_1469	chr21	35295000	35720000	human_loop_5322	chr16	91930000	91940000	chr16	92290000	92300000	91936758	91936778	GCGGACACTAGAGGGCGCCA	p	u	92287037	92287057	TCTGCCACCAGGGGGTGCCA	n	u	mouse_loop_1469	Orthologous	notinRE	chr21	35295000	35300000	chr21	35715000	35720000	35296478	35296498	CTCGACACGAGGGGGCGCCA	p	u	35720384	35720404	GCTGCCGCCAGGTGGCGCCA	n	i	human_loop_5322	Orthologous	notinRE
chr16	92320000	92450000	mouse_loop_1470	chr21	35771331	35963072	humanized-mouse_loop_1470	chr21	35815000	36005000	human_loop_5324	chr16	92320000	92330000	chr16	92440000	92450000	92320144	92320164	TCAAGCCCCAGGGGGCGCTG	n	u	92445843	92445863	GAAGCCAGAAGAGGGCGTGA	n	u	mouse_loop_1470	Orthologous	inRE	chr21	35815000	35820000	chr21	36000000	36005000	35816003	35816023	GTGACCACCAGGGGGCAGCA	p	u	NA	NA	NA	NA	NA	human_loop_5324	Orthologous	notinRE
chr16	92550000	93460000	mouse_loop_1471	chr21	36101442	37218767	humanized-mouse_loop_1471	chr21	36110000	37220000	human_loop_5326	chr16	92550000	92560000	chr16	93450000	93460000	92566112	92566132	ACAACCTCCAGGGGGCAGCA	p	u	93454684	93454704	GTGGCCACTAGGTGGCGCTC	n	u	mouse_loop_1471	Orthologous	notinRE	chr21	36110000	36120000	chr21	37210000	37220000	NA	NA	NA	NA	NA	37212680	37212700	AGAGCCACTAGGTGGTGCTC	n	u	human_loop_5326	Orthologous	notinRE
chr16	93940000	94490000	mouse_loop_1474	chr21	37879641	38310692	humanized-mouse_loop_1474	chr21	37875000	38305000	human_loop_5334	chr16	93940000	93950000	chr16	94480000	94490000	NA	NA	NA	NA	NA	94480528	94480548	CTCACCACATGATGTCGCTG	n	i	mouse_loop_1474	Orthologous	notinRE	chr21	37875000	37880000	chr21	38300000	38305000	37876710	37876730	ACTTCCACTAGATGCCGCTG	p	u	38300099	38300119	CTCACCACAGGGTGTCGCTG	n	u	human_loop_5334	Orthologous	notinRE
chr16	94030000	94490000	mouse_loop_1475	chr21	37984821	38310692	humanized-mouse_loop_1475	chr21	38000000	38305000	human_loop_5335	chr16	94030000	94040000	chr16	94480000	94490000	94038622	94038642	GCATCCACCAGGGGGCGCAT	p	u	94480528	94480548	CTCACCACATGATGTCGCTG	n	i	mouse_loop_1475	Orthologous	notinRE	chr21	38000000	38005000	chr21	38300000	38305000	38003203	38003223	GCATCCACCAGGGGGCGCCT	p	u	38300099	38300119	CTCACCACAGGGTGTCGCTG	n	u	human_loop_5335	Orthologous	notinRE
chr3	89320000	89490000	mouse_loop_2145	chr1	154656151	154846887	humanized-mouse_loop_2145	chr1	154635000	154855000	human_loop_534	chr3	89320000	89330000	chr3	89480000	89490000	NA	NA	NA	NA	NA	89492775	89492795	CTGTCCACCGGATGGCAGCA	n	u	mouse_loop_2145	Orthologous	notinRE	chr1	154635000	154640000	chr1	154850000	154855000	154642327	154642347	CTGCCCACAGGATGGCAGCA	p	u	154851139	154851159	GCCACCAGCAGAGGCCGCCA	n	u	human_loop_534	Orthologous	notinRE
chr16	95430000	95560000	mouse_loop_1476	chr21	39543358	39722606	humanized-mouse_loop_1476	chr21	39585000	39730000	human_loop_5340	chr16	95430000	95440000	chr16	95550000	95560000	95430970	95430990	TCCACCACTAGATGCCAGCA	p	u	NA	NA	NA	NA	NA	mouse_loop_1476	Orthologous	inRE	chr21	39585000	39590000	chr21	39725000	39730000	39591145	39591165	ACAACCAGCAGATGGCGTAA	p	u	NA	NA	NA	NA	NA	human_loop_5340	Orthologous	notinRE
chr16	95880000	96170000	mouse_loop_1480	chr21	40125374	40485602	humanized-mouse_loop_1480	chr21	40090000	40520000	human_loop_5342	chr16	95880000	95890000	chr16	96160000	96170000	95880594	95880614	CTCACCAGCAGGGGGTGCCG	p	u	96167197	96167217	TTGTCCTCAAGGTGGCGCTA	n	u	mouse_loop_1480	Orthologous	notinRE	chr21	40090000	40100000	chr21	40510000	40520000	NA	NA	NA	NA	NA	NA	NA	NA	NA	NA	human_loop_5342	Orthologous	notinRE
chr16	96250000	96380000	mouse_loop_1482	chr21	40597232	40776083	humanized-mouse_loop_1482	chr21	40550000	40765000	human_loop_5343	chr16	96250000	96260000	chr16	96370000	96380000	96252500	96252520	TTGCCCAGCAGGTGGGGCTG	p	u	NA	NA	NA	NA	NA	mouse_loop_1482	Orthologous	inRE	chr21	40550000	40555000	chr21	40760000	40765000	NA	NA	NA	NA	NA	40760669	40760689	GTGACCGCCAGGTGGCGCCC	n	u	human_loop_5343	Orthologous	notinRE
chr16	96450000	96570000	mouse_loop_1483	chr21	40886867	41097643	humanized-mouse_loop_1483	chr21	40895000	41090000	human_loop_5345	chr16	96450000	96460000	chr16	96560000	96570000	96452201	96452221	AGGACCACTAGGGGGCGACA	p	u	NA	NA	NA	NA	NA	mouse_loop_1483	Orthologous	notinRE	chr21	40895000	40900000	chr21	41085000	41090000	40890404	40890424	ATGGCCATTAGGTGGCGATA	p	u	41087908	41087928	GTAACCGCCAGGTGGCACTG	n	u	human_loop_5345	Orthologous	notinRE
chr17	31510000	31630000	mouse_loop_1532	chr21	44064330	44212035	humanized-mouse_loop_1532	chr21	44015000	44245000	human_loop_5354	chr17	31510000	31520000	chr17	31620000	31630000	31515093	31515113	TCAACCCCCAGGGGGCACTA	p	u	31629622	31629642	TCTGCCACTAGAGGGAGCAA	n	u	mouse_loop_1532	Orthologous	inRE	chr21	44015000	44020000	chr21	44240000	44245000	44013530	44013550	GTTGCCACAAGAGGGCCCCC	p	u	44238529	44238549	CATGCCACCAGGGGGCCCAC	n	u	human_loop_5354	Orthologous	notinRE
chr17	31650000	31800000	mouse_loop_1533	chr21	44313230	44553852	humanized-mouse_loop_1533	chr21	44335000	44535000	human_loop_5355	chr17	31650000	31660000	chr17	31790000	31800000	31648064	31648084	CATACCAGAAGAGGGCACCA	p	i	NA	NA	NA	NA	NA	mouse_loop_1533	Orthologous	inRE	chr21	44335000	44340000	chr21	44530000	44535000	NA	NA	NA	NA	NA	NA	NA	NA	NA	NA	human_loop_5355	Orthologous	notinRE
chr17	31820000	32170000	mouse_loop_1535	chr21	44595117	45075883	humanized-mouse_loop_1535	chr21	44605000	45075000	human_loop_5356	chr17	31820000	31830000	chr17	32160000	32170000	NA	NA	NA	NA	NA	32162528	32162548	CAGGCCACTAGGCGGTGGTC	n	i	mouse_loop_1535	Orthologous	notinRE	chr21	44605000	44610000	chr21	45070000	45075000	NA	NA	NA	NA	NA	45066710	45066730	CTGGCCACAAGGTGGCGGCC	n	i	human_loop_5356	Orthologous	notinRE
chr10	77490000	77630000	mouse_loop_333	chr21	45560063	45717634	humanized-mouse_loop_333	chr21	45555000	45725000	human_loop_5358	chr10	77490000	77500000	chr10	77620000	77630000	77491024	77491044	GTGGCCACTAGGTGGCACTA	p	u	NA	NA	NA	NA	NA	mouse_loop_333	Orthologous	notinRE	chr21	45555000	45560000	chr21	45720000	45725000	45567191	45567211	GCTGCCACCAGGGGGCGTGG	p	i	NA	NA	NA	NA	NA	human_loop_5358	Orthologous	notinRE
chr10	76820000	76980000	mouse_loop_332	chr21	46359829	46550531	humanized-mouse_loop_332	chr21	46365000	46550000	human_loop_5365	chr10	76820000	76830000	chr10	76970000	76980000	NA	NA	NA	NA	NA	76972580	76972600	CTGGCCAGCAGAGGGCAGCA	n	i	mouse_loop_332	Orthologous	notinRE	chr21	46365000	46370000	chr21	46545000	46550000	46369844	46369864	CTGGCCAGCAGAGGGCAGCA	p	u	46548704	46548724	CATGCCACTGGAGGGCAGCA	n	u	human_loop_5365	Orthologous	notinRE
chr6	120920000	121130000	mouse_loop_2740	chr22	18311001	18559031	humanized-mouse_loop_2740	chr22	18310000	18555000	human_loop_5376	chr6	120920000	120930000	chr6	121120000	121130000	NA	NA	NA	NA	NA	NA	NA	NA	NA	NA	mouse_loop_2740	Orthologous	notinRE	chr22	18310000	18315000	chr22	18550000	18555000	18312919	18312939	TTCTACAGCAGGGGGAGCCA	p	u	18558983	18559003	TTGTCCAGGAGATGGAGGCA	n	i	human_loop_5376	Orthologous	notinRE
chr16	18440000	18620000	mouse_loop_1345	chr22	19715848	19903435	humanized-mouse_loop_1345	chr22	19720000	19905000	human_loop_5380	chr16	18440000	18450000	chr16	18610000	18620000	18443750	18443770	GTGGCCACGAGAGGGCGGCA	p	u	18617941	18617961	ACTGGCACCAGAGGGCGCTA	n	u	mouse_loop_1345	Orthologous	notinRE	chr22	19720000	19725000	chr22	19900000	19905000	19718333	19718353	GCAGGCACCAGAGGGCGCTC	p	u	19897632	19897652	GAGACCACCAGAGGGCGGCA	n	u	human_loop_5380	Orthologous	notinRE
chr16	18100000	18220000	mouse_loop_1343	chr22	20136372	20279950	humanized-mouse_loop_1343	chr22	20145000	20275000	human_loop_5381	chr16	18100000	18110000	chr16	18210000	18220000	18108518	18108538	ATGGCCAGCAGAGAGCAGCA	p	u	NA	NA	NA	NA	NA	mouse_loop_1343	Orthologous	notinRE	chr22	20145000	20150000	chr22	20270000	20275000	20144689	20144709	CTCACCACCAGATGGCACCA	p	u	20273423	20273443	GCGGCCGGCAGAGGGCAGCA	n	u	human_loop_5381	Orthologous	notinRE
chr10	74510000	74630000	mouse_loop_319	chr22	23496749	23635854	humanized-mouse_loop_319	chr22	23520000	23625000	human_loop_5401	chr10	74510000	74520000	chr10	74620000	74630000	74522828	74522848	TTGGCCTCCAGAGGTCAAAA	p	u	74614281	74614301	CAGACCACCAGGTGGCAGTC	n	u	mouse_loop_319	Orthologous	notinRE	chr22	23520000	23525000	chr22	23620000	23625000	NA	NA	NA	NA	NA	NA	NA	NA	NA	NA	human_loop_5401	Orthologous	notinRE
chr10	74780000	74900000	mouse_loop_321	chr22	24820064	24918343	humanized-mouse_loop_321	chr22	24820000	24920000	human_loop_5410	chr10	74780000	74790000	chr10	74890000	74900000	NA	NA	NA	NA	NA	NA	NA	NA	NA	NA	mouse_loop_321	Orthologous	notinRE	chr22	24820000	24830000	chr22	24910000	24920000	NA	NA	NA	NA	NA	NA	NA	NA	NA	NA	human_loop_5410	Orthologous	notinRE
chr5	112670000	112860000	mouse_loop_2517	chr22	26760551	27034811	humanized-mouse_loop_2517	chr22	26760000	27050000	human_loop_5417	chr5	112670000	112680000	chr5	112850000	112860000	112669945	112669965	TTCACCACGAGGGGGCAGTG	p	u	NA	NA	NA	NA	NA	mouse_loop_2517	Orthologous	notinRE	chr22	26760000	26770000	chr22	27040000	27050000	26760578	26760598	GCAGTCACCAGATGGCAGTA	p	i	27041422	27041442	CTTACCACCAGGTGGCAGTG	n	i	human_loop_5417	Orthologous	notinRE
chr11	5190000	5370000	mouse_loop_406	chr22	29258540	29438010	humanized-mouse_loop_406	chr22	29250000	29440000	human_loop_5427	chr11	5190000	5200000	chr11	5360000	5370000	5190874	5190894	TGGACCACTAGAGGGCAGTG	p	u	5369268	5369288	TCAGCCAGAAGAGGGCATTG	p	u	mouse_loop_406	Orthologous	inRE	chr22	29250000	29255000	chr22	29435000	29440000	29251771	29251791	TCTAGCACTAGGGGGCAATA	p	u	29436847	29436867	TGGCCCACTAGAGGGCAGTC	n	u	human_loop_5427	Orthologous	notinRE
chr11	5010000	5370000	mouse_loop_405	chr22	29258540	29650807	humanized-mouse_loop_405	chr22	29250000	29645000	human_loop_5428	chr11	5010000	5020000	chr11	5360000	5370000	5015138	5015158	GCTACCTCTAGGGGGCGCTG	p	u	5369268	5369288	TCAGCCAGAAGAGGGCATTG	p	u	mouse_loop_405	Orthologous	inRE	chr22	29250000	29255000	chr22	29640000	29645000	29251771	29251791	TCTAGCACTAGGGGGCAATA	p	u	29641698	29641718	ATGACCACCAGGTGTCACTG	n	u	human_loop_5428	Orthologous	notinRE
chr11	4150000	4320000	mouse_loop_402	chr22	30509111	30657772	humanized-mouse_loop_402	chr22	30500000	30685000	human_loop_5436	chr11	4150000	4160000	chr11	4310000	4320000	4158974	4158994	CTGGGCAGCAGGTGGCGCTG	p	i	NA	NA	NA	NA	NA	mouse_loop_402	Orthologous	notinRE	chr22	30500000	30505000	chr22	30680000	30685000	30504816	30504836	ATGGCCACACAGTGGCAGTA	p	u	NA	NA	NA	NA	NA	human_loop_5436	Orthologous	notinRE
chr5	33370000	33490000	mouse_loop_2450	chr22	32352938	32481571	humanized-mouse_loop_2450	chr22	32370000	32475000	human_loop_5448	chr5	33370000	33380000	chr5	33480000	33490000	NA	NA	NA	NA	NA	33486849	33486869	ATAGCCAGCAGGGGGCTCTC	n	u	mouse_loop_2450	Orthologous	notinRE	chr22	32370000	32375000	chr22	32470000	32475000	NA	NA	NA	NA	NA	32477080	32477100	TAAACCAGCAGAGAGCACCA	n	u	human_loop_5448	Orthologous	notinRE
chr3	87800000	88000000	mouse_loop_2141	chr1	156410511	156617957	humanized-mouse_loop_2141	chr1	156420000	156580000	human_loop_545	chr3	87800000	87810000	chr3	87990000	88000000	87810217	87810237	GATGCCAGAAGGGGGCGACA	p	i	87996319	87996339	TTGTACACTAGGTGGCAGCA	p	u	mouse_loop_2141	Orthologous	inRE	chr1	156420000	156425000	chr1	156575000	156580000	NA	NA	NA	NA	NA	156579055	156579075	AGAGCCAGCAGGTGGGGCAG	n	i	human_loop_545	Orthologous	notinRE
chr10	85530000	85760000	mouse_loop_355	chr22	32927917	33194053	humanized-mouse_loop_355	chr22	32920000	33195000	human_loop_5450	chr10	85530000	85540000	chr10	85750000	85760000	85527760	85527780	ATGACCACTAGATGGCAATG	p	u	NA	NA	NA	NA	NA	mouse_loop_355	Orthologous	notinRE	chr22	32920000	32925000	chr22	33190000	33195000	32925094	32925114	GTGACCACCAGATGGCGATG	p	i	33193147	33193167	GCTGGTGCTAGGGGGCGCTA	n	u	human_loop_5450	Orthologous	notinRE
chr10	85520000	85920000	mouse_loop_353	chr22	32913870	33390056	humanized-mouse_loop_353	chr22	32920000	33385000	human_loop_5451	chr10	85520000	85530000	chr10	85910000	85920000	85527760	85527780	ATGACCACTAGATGGCAATG	p	u	85915326	85915346	TTTGCCAGTAGGTGGCAATA	n	u	mouse_loop_353	Orthologous	inRE	chr22	32920000	32925000	chr22	33380000	33385000	32925094	32925114	GTGACCACCAGATGGCGATG	p	i	33382188	33382208	TGTGCCAGTAGATGGCAGTC	n	u	human_loop_5451	Orthologous	inRE
chr15	77600000	77740000	mouse_loop_1239	chr22	36689870	36855820	humanized-mouse_loop_1239	chr22	36690000	36865000	human_loop_5474	chr15	77600000	77610000	chr15	77730000	77740000	77606172	77606192	GTGACCAGCAGGGGGCAGCA	p	u	NA	NA	NA	NA	NA	mouse_loop_1239	Orthologous	notinRE	chr22	36690000	36695000	chr22	36860000	36865000	36697515	36697535	ATGGCCAGCAGGTGGCAGCA	p	u	36866465	36866485	CAGACCACTAGAGGGCACCA	n	u	human_loop_5474	Orthologous	notinRE
chr15	78080000	78200000	mouse_loop_1244	chr22	37259874	37375117	humanized-mouse_loop_1244	chr22	37250000	37380000	human_loop_5479	chr15	78080000	78090000	chr15	78190000	78200000	NA	NA	NA	NA	NA	NA	NA	NA	NA	NA	mouse_loop_1244	Orthologous	notinRE	chr22	37250000	37260000	chr22	37370000	37380000	37252595	37252615	CAGACCGCCAGGGGGCGCCG	n	u	NA	NA	NA	NA	NA	human_loop_5479	Orthologous	notinRE
chr15	78260000	78380000	mouse_loop_1246	chr22	37448733	37611137	humanized-mouse_loop_1246	chr22	37475000	37585000	human_loop_5482	chr15	78260000	78270000	chr15	78370000	78380000	78265426	78265446	TCTGCCAGCAGAGGGCAGGA	n	u	NA	NA	NA	NA	NA	mouse_loop_1246	Orthologous	notinRE	chr22	37475000	37480000	chr22	37580000	37585000	37474006	37474026	GGCACCGCCAGGGGGCGCCC	p	u	37579773	37579793	CCAGCCAGGCGGTGGAGCCA	n	u	human_loop_5482	Orthologous	notinRE
chr15	78410000	78580000	mouse_loop_1247	chr22	37653008	37858628	humanized-mouse_loop_1247	chr22	37660000	37855000	human_loop_5483	chr15	78410000	78420000	chr15	78570000	78580000	NA	NA	NA	NA	NA	78574857	78574877	ATCACCAGCAGGGGGCACTC	n	u	mouse_loop_1247	Orthologous	notinRE	chr22	37660000	37665000	chr22	37850000	37855000	37663240	37663260	GCGACCACGCAGGGGAGCCC	p	i	37853537	37853557	ATCACCAGCAGGGGGCACTC	n	u	human_loop_5483	Orthologous	notinRE
chr15	79580000	79760000	mouse_loop_1249	chr22	39163618	39543787	humanized-mouse_loop_1249	chr22	39160000	39530000	human_loop_5488	chr15	79580000	79590000	chr15	79750000	79760000	79583637	79583657	ATGGCCACCAGAGGTCGCCC	p	i	NA	NA	NA	NA	NA	mouse_loop_1249	Orthologous	notinRE	chr22	39160000	39170000	chr22	39520000	39530000	39164987	39165007	GTGGCCATGAGAGGTCGCCC	p	i	39518185	39518205	GCAGCCACTAGAGGGCCCCT	n	i	human_loop_5488	Orthologous	notinRE
chr15	79780000	79910000	mouse_loop_1250	chr22	39569459	39710422	humanized-mouse_loop_1250	chr22	39565000	39710000	human_loop_5494	chr15	79780000	79790000	chr15	79900000	79910000	79777409	79777429	ACTGCCAGAAGAGGGCATCG	p	u	NA	NA	NA	NA	NA	mouse_loop_1250	Orthologous	inRE	chr22	39565000	39570000	chr22	39705000	39710000	39566962	39566982	CTGCCCACCAGGTGGCGCCA	p	u	NA	NA	NA	NA	NA	human_loop_5494	Orthologous	notinRE
chr15	80100000	80530000	mouse_loop_1253	chr22	39933798	40426162	humanized-mouse_loop_1253	chr22	39930000	40435000	human_loop_5496	chr15	80100000	80110000	chr15	80520000	80530000	80096854	80096874	GTGATCATTAGGTGGCGCTG	p	i	80525138	80525158	TCAGCCACTAGAGGGGGCTC	n	u	mouse_loop_1253	Orthologous	notinRE	chr22	39930000	39935000	chr22	40430000	40435000	NA	NA	NA	NA	NA	40432817	40432837	CCAGCCACAAGGTGTCAGCC	n	u	human_loop_5496	Orthologous	notinRE
chr15	80900000	81030000	mouse_loop_1254	chr22	40889313	41042247	humanized-mouse_loop_1254	chr22	40920000	41045000	human_loop_5501	chr15	80900000	80910000	chr15	81020000	81030000	80903361	80903381	GAAGCCATAAGAGGGCGCAA	p	u	81030214	81030234	ATAACCACCAGGGGGCGCCA	n	i	mouse_loop_1254	Orthologous	inRE	chr22	40920000	40925000	chr22	41040000	41045000	40920652	40920672	TTGGTCAGTGGAGGGAGCAC	p	i	41042410	41042430	TCAACCACCAGGGGGCGTCA	n	u	human_loop_5501	Orthologous	notinRE
chr15	81890000	82070000	mouse_loop_1257	chr22	42087038	42339719	humanized-mouse_loop_1257	chr22	42090000	42340000	human_loop_5505	chr15	81890000	81900000	chr15	82060000	82070000	81896134	81896154	AAGACCACCAGGGGGAGCAA	p	u	82067220	82067240	ATGGCCACAAGGTGGCAGGC	n	i	mouse_loop_1257	Orthologous	notinRE	chr22	42090000	42095000	chr22	42335000	42340000	42093274	42093294	CAGGCCACCAGGGGGCGCCA	p	u	42337454	42337474	GTGGCCATGAGGTGGCAGGC	n	u	human_loop_5505	Orthologous	notinRE
chr15	81960000	82080000	mouse_loop_1258	chr22	42204378	42343243	humanized-mouse_loop_1258	chr22	42220000	42340000	human_loop_5506	chr15	81960000	81970000	chr15	82070000	82080000	NA	NA	NA	NA	NA	82067220	82067240	ATGGCCACAAGGTGGCAGGC	n	i	mouse_loop_1258	Orthologous	notinRE	chr22	42220000	42225000	chr22	42335000	42340000	42218944	42218964	TATTCCACAAGGTGGAGCCA	p	u	42337454	42337474	GTGGCCATGAGGTGGCAGGC	n	u	human_loop_5506	Orthologous	notinRE
chr15	82630000	82880000	mouse_loop_1259	chr22	42552343	42843679	humanized-mouse_loop_1259	chr22	42565000	42835000	human_loop_5507	chr15	82630000	82640000	chr15	82870000	82880000	82635870	82635890	ACCATCACTGGGGGGAGCCA	p	u	NA	NA	NA	NA	NA	mouse_loop_1259	Orthologous	inRE	chr22	42565000	42570000	chr22	42830000	42835000	42565127	42565147	GTGACCACCAGGTGTCAGTG	p	u	42833657	42833677	TCTACCACCAGGTGGCACCA	n	u	human_loop_5507	Orthologous	inRE
chr15	84110000	84450000	mouse_loop_1262	chr22	44513499	45000054	humanized-mouse_loop_1262	chr22	44480000	45025000	human_loop_5516	chr15	84110000	84120000	chr15	84440000	84450000	84114644	84114664	GAGGCCACAAGAGGGCAACA	p	i	NA	NA	NA	NA	NA	mouse_loop_1262	Orthologous	inRE	chr22	44480000	44485000	chr22	45020000	45025000	NA	NA	NA	NA	NA	45022282	45022302	TCAACCACTAGGTGGCAGCA	n	u	human_loop_5516	Orthologous	notinRE
chr15	85150000	85420000	mouse_loop_1266	chr22	46044019	46380961	humanized-mouse_loop_1266	chr22	46040000	46380000	human_loop_5522	chr15	85150000	85160000	chr15	85410000	85420000	85159071	85159091	GTGGCCAGAAGAGGGCATCA	p	u	85414129	85414149	GCTGTCGGCAGGGGGCAGCA	n	u	mouse_loop_1266	Orthologous	inRE	chr22	46040000	46045000	chr22	46375000	46380000	46041642	46041662	GCGCCCAGCAGGTGGCGGTG	p	u	NA	NA	NA	NA	NA	human_loop_5522	Orthologous	notinRE
chr15	85430000	85550000	mouse_loop_1268	chr22	46392887	46525089	humanized-mouse_loop_1268	chr22	46405000	46515000	human_loop_5523	chr15	85430000	85440000	chr15	85540000	85550000	NA	NA	NA	NA	NA	NA	NA	NA	NA	NA	mouse_loop_1268	Orthologous	notinRE	chr22	46405000	46410000	chr22	46510000	46515000	46402386	46402406	GCAGCCACCAGGGGGCAGCA	p	i	NA	NA	NA	NA	NA	human_loop_5523	Orthologous	notinRE
chr15	85540000	85700000	mouse_loop_1270	chr22	46511719	46712660	humanized-mouse_loop_1270	chr22	46510000	46710000	human_loop_5524	chr15	85540000	85550000	chr15	85690000	85700000	NA	NA	NA	NA	NA	85698327	85698347	TCCACCACTAGATGGCAGCC	n	u	mouse_loop_1270	Orthologous	notinRE	chr22	46510000	46520000	chr22	46700000	46710000	NA	NA	NA	NA	NA	46710349	46710369	CTTACCACTAGATGGCAGCT	n	u	human_loop_5524	Orthologous	notinRE
chr15	85740000	85870000	mouse_loop_1271	chr22	46769856	46938981	humanized-mouse_loop_1271	chr22	46755000	46940000	human_loop_5526	chr15	85740000	85750000	chr15	85860000	85870000	85744217	85744237	AGGGCCAGAAGAGGGCAGCA	p	u	85869442	85869462	TTAGCCACTAGGGGTCAGTG	n	u	mouse_loop_1271	Orthologous	inRE	chr22	46755000	46760000	chr22	46935000	46940000	NA	NA	NA	NA	NA	46938369	46938389	TTGGCCACTAGGGGCCAGTG	n	u	human_loop_5526	Orthologous	notinRE
chr6	108380000	108700000	mouse_loop_2715	chr3	4766079	5111637	humanized-mouse_loop_2715	chr3	4755000	5105000	human_loop_5547	chr6	108380000	108390000	chr6	108690000	108700000	NA	NA	NA	NA	NA	NA	NA	NA	NA	NA	mouse_loop_2715	Orthologous	notinRE	chr3	4755000	4760000	chr3	5100000	5105000	NA	NA	NA	NA	NA	5099652	5099672	ATGACCAGCAGGTGGTGTGC	n	u	human_loop_5547	Orthologous	notinRE
chr6	108500000	108620000	mouse_loop_2716	chr3	4888073	5029593	humanized-mouse_loop_2716	chr3	4890000	5020000	human_loop_5549	chr6	108500000	108510000	chr6	108610000	108620000	NA	NA	NA	NA	NA	108611682	108611702	GCCGCCTGCAGGCGTCACGG	p	u	mouse_loop_2716	Orthologous	notinRE	chr3	4890000	4895000	chr3	5015000	5020000	NA	NA	NA	NA	NA	NA	NA	NA	NA	NA	human_loop_5549	Orthologous	notinRE
chr6	112160000	112320000	mouse_loop_2717	chr3	8485431	8662246	humanized-mouse_loop_2717	chr3	8485000	8665000	human_loop_5552	chr6	112160000	112170000	chr6	112310000	112320000	112157422	112157442	ATAACCACTAGATGGCACCA	p	u	112312788	112312808	TTGTCCATCAGGGGGCAGCA	n	i	mouse_loop_2717	Orthologous	notinRE	chr3	8485000	8490000	chr3	8660000	8665000	8483880	8483900	TCAACCACTAGATGTCACCA	p	u	8664771	8664791	ATGGCCACAAGGTGGCGGTG	n	u	human_loop_5552	Orthologous	notinRE
chr6	112660000	112910000	mouse_loop_2718	chr3	9017526	9311828	humanized-mouse_loop_2718	chr3	9010000	9345000	human_loop_5553	chr6	112660000	112670000	chr6	112900000	112910000	112667327	112667347	AGAACCACCAGAGGGCACTT	p	u	NA	NA	NA	NA	NA	mouse_loop_2718	Orthologous	notinRE	chr3	9010000	9015000	chr3	9340000	9345000	9012842	9012862	ATGACCACATGAGGGCAGCA	p	u	9344438	9344458	CGGTTCGCCAGGTGGCGCTC	n	u	human_loop_5553	Orthologous	notinRE
chr6	112990000	113260000	mouse_loop_2720	chr3	9396408	9776018	humanized-mouse_loop_2720	chr3	9390000	9770000	human_loop_5555	chr6	112990000	113000000	chr6	113250000	113260000	112988202	112988222	GGAACCACTAGGTGGCAGGG	p	u	113252424	113252444	ATCTCCAGTAGAGGGCAGAG	n	u	mouse_loop_2720	Orthologous	notinRE	chr3	9390000	9400000	chr3	9760000	9770000	9395030	9395050	GGAACCACTAGGTGGCAGGG	p	u	9769086	9769106	GTCTCCACTAGAGGGCAGGG	n	i	human_loop_5555	Orthologous	inRE
chr6	113120000	113260000	mouse_loop_2721	chr3	9542132	9776018	humanized-mouse_loop_2721	chr3	9540000	9770000	human_loop_5557	chr6	113120000	113130000	chr6	113250000	113260000	113122761	113122781	GTTGCCACCAGGGGGTAGGT	p	u	113252424	113252444	ATCTCCAGTAGAGGGCAGAG	n	u	mouse_loop_2721	Orthologous	notinRE	chr3	9540000	9545000	chr3	9765000	9770000	NA	NA	NA	NA	NA	9769086	9769106	GTCTCCACTAGAGGGCAGGG	n	i	human_loop_5557	Orthologous	inRE
chr6	113700000	114030000	mouse_loop_2722	chr3	10371998	10789440	humanized-mouse_loop_2722	chr3	10380000	10785000	human_loop_5560	chr6	113700000	113710000	chr6	114020000	114030000	113711843	113711863	ACCACCACTAGAGGGAGCTC	p	u	114021769	114021789	TTGGACACAAGGTGGCGCCA	n	u	mouse_loop_2722	Orthologous	notinRE	chr3	10380000	10385000	chr3	10780000	10785000	10386002	10386022	GCTGCCACTAGAGGGAGTGT	p	u	10780742	10780762	TTGGACACCAGGGGGCGCCA	n	u	human_loop_5560	Orthologous	notinRE
chr6	114670000	114860000	mouse_loop_2723	chr3	11412942	11674576	humanized-mouse_loop_2723	chr3	11415000	11690000	human_loop_5565	chr6	114670000	114680000	chr6	114850000	114860000	NA	NA	NA	NA	NA	NA	NA	NA	NA	NA	mouse_loop_2723	Orthologous	notinRE	chr3	11415000	11420000	chr3	11685000	11690000	NA	NA	NA	NA	NA	NA	NA	NA	NA	NA	human_loop_5565	Orthologous	notinRE
chr6	114670000	114990000	mouse_loop_2724	chr3	11412942	11888938	humanized-mouse_loop_2724	chr3	11420000	11850000	human_loop_5566	chr6	114670000	114680000	chr6	114980000	114990000	NA	NA	NA	NA	NA	NA	NA	NA	NA	NA	mouse_loop_2724	Orthologous	notinRE	chr3	11420000	11430000	chr3	11840000	11850000	NA	NA	NA	NA	NA	11845651	11845671	CTCACCAGCAGAGGGCAGTT	n	u	human_loop_5566	Orthologous	notinRE
chr6	115220000	115490000	mouse_loop_2726	chr3	12219394	12522628	humanized-mouse_loop_2726	chr3	12180000	12525000	human_loop_5568	chr6	115220000	115230000	chr6	115480000	115490000	115218101	115218121	TTGGCCACAAGGTGTCACTG	n	u	115489090	115489110	TCAACCACGAGATGGCGGCA	n	u	mouse_loop_2726	Orthologous	notinRE	chr3	12180000	12185000	chr3	12520000	12525000	12176715	12176735	CTTGCCAGTGGGTGGCGGCC	p	i	NA	NA	NA	NA	NA	human_loop_5568	Orthologous	notinRE
chr6	91100000	91230000	mouse_loop_2696	chr3	13516184	13690861	humanized-mouse_loop_2696	chr3	13540000	13695000	human_loop_5570	chr6	91100000	91110000	chr6	91220000	91230000	NA	NA	NA	NA	NA	NA	NA	NA	NA	NA	mouse_loop_2696	Orthologous	notinRE	chr3	13540000	13545000	chr3	13690000	13695000	NA	NA	NA	NA	NA	NA	NA	NA	NA	NA	human_loop_5570	Orthologous	notinRE
chr6	91230000	91360000	mouse_loop_2697	chr3	13692106	13920104	humanized-mouse_loop_2697	chr3	13700000	13930000	human_loop_5571	chr6	91230000	91240000	chr6	91350000	91360000	NA	NA	NA	NA	NA	91361908	91361928	GCACCCAGCAGGTGTCGCCG	n	u	mouse_loop_2697	Orthologous	notinRE	chr3	13700000	13705000	chr3	13925000	13930000	NA	NA	NA	NA	NA	NA	NA	NA	NA	NA	human_loop_5571	Orthologous	notinRE
chr6	91520000	91700000	mouse_loop_2698	chr3	14297856	14520289	humanized-mouse_loop_2698	chr3	14300000	14505000	human_loop_5573	chr6	91520000	91530000	chr6	91690000	91700000	91526115	91526135	TCTGCCACTAGATGGCGGTG	p	u	NA	NA	NA	NA	NA	mouse_loop_2698	Orthologous	notinRE	chr3	14300000	14305000	chr3	14500000	14505000	14302818	14302838	CTGGCCACTAGATGGCGGTG	p	u	NA	NA	NA	NA	NA	human_loop_5573	Orthologous	notinRE
[truncated: 675 more rows]
[truncated: 4 more columns]

## Sheet: Table S1.2
Table S1.2: List of orthologous mouse-human loops that are turnover events in mouse mapped with TE details
[truncated: 128 more rows]
[truncated: 18 more columns]

## Sheet: Table S1.3
Table S1.3: List of orthologous mouse-human loops that are turnover events in humans mapped with TE details
[truncated: 98 more rows]
[truncated: 18 more columns]

## Sheet: Table S1.4
Table S1.4: List of orthologous mouse-human loops whose anchors are derived from TEs in both humans and mouse, mapped with TE details
[truncated: 20 more rows]
[truncated: 56 more columns]
