# Supplementary material for: Co-opted transposons help perpetuate conserved higher-order chromosomal structures
Source: Genome Biol. 2020 Jan 24;21:16. doi: 10.1186/s13059-019-1916-8 (PMC6979391; doi:10.1186/s13059-019-1916-8)
Supplement: Supplementary file 3 — Table S2. This file contains 5 supplementary tables for this paper. Table S2.1: Hi-C Experiments. Table S2.2: Hi-C2 Experiments. Table S2.3: Hi-C2 Region/Probe Information. Table S2.4: Targeted TEs and genotype information for all mutant clones. Table S2.5: Crossdomain interaction stats (related to Fig. 3C). [file 13059_2019_1916_MOESM3_ESM.xlsx]

## Sheet: S2.1 - Hi-C Experiments
Table S2.1: Hi-C Experiments
Library	Hi-C2?	Cell type	Genotype	Genotype ID	Bio-rep ID	Total Sequenced Reads (TSR)	Total Contacts	Library Complexity
GM12878 Hi-C
Choudhary-2018-TW_HIC001	N	GM12878	L1M3f deletion	Choudhary-2018-L1M3f-Clone001	1	4176125	3283947	66316425
Choudhary-2018-TW_HIC002	N	GM12878	L1M3f deletion	Choudhary-2018-L1M3f-Clone001	1	172801466	112297196	392620664
Choudhary-2018-TW_HIC003	N	GM12878	L1M3f deletion	Choudhary-2018-L1M3f-Clone001	2	624951	515349	341890523
Choudhary-2018-TW_HIC004	N	GM12878	L1M3f deletion	Choudhary-2018-L1M3f-Clone001	2	238601441	183098000	2676089383
Choudhary-2018-TW_HIC005	N	GM12878	L1M3f deletion	Choudhary-2018-L1M3f-Clone001	3	751,252	612907	266695889
Choudhary-2018-TW_HIC006	N	GM12878	L1M3f deletion	Choudhary-2018-L1M3f-Clone001	3	333080883	198204456	971951457
TOTAL						749284866	498011855
Choudhary-2018-TW_HIC007	N	GM12878	L1M3f deletion	Choudhary-2018-L1M3f-Clone002	1	2398713	1980637	690197945
Choudhary-2018-TW_HIC008	N	GM12878	L1M3f deletion	Choudhary-2018-L1M3f-Clone002	2	1,916,413	1471791	110453287
TOTAL						2398713	3452428
Choudhary-2018-TW_HIC009	N	GM12878	L1M3f deletion	Choudhary-2018-L1M3f-Clone003	1	2372307	1957501	710502828
Choudhary-2018-TW_HIC010	N	GM12878	L1M3f deletion	Choudhary-2018-L1M3f-Clone003	2	1839476	1275863	111458556
TOTAL						4211783	3233364
Choudhary-2018-TW_HIC011	N	GM12878	LTR41 deletion	Choudhary-2018-LTR41-Clone001	1	2712139	2103395	123382994
Choudhary-2018-TW_HIC012	N	GM12878	LTR41 deletion	Choudhary-2018-LTR41-Clone001	2	1311963	875267	71415271
TOTAL						4024102	2978662
Choudhary-2018-TW_HIC013	N	GM12878	LTR41 deletion	Choudhary-2018-LTR41-Clone002	1	1493166	1015733	84651600
Choudhary-2018-TW_HIC014	N	GM12878	LTR41 deletion	Choudhary-2018-LTR41-Clone002	2	4077012	3164507	187959093
TOTAL						5570178	4180240
AVERAGE						63790804

## Sheet: S2.2 - HiC^2 Experiments
Table S2.2: Hi-C2 Experiments
GM12878 Hi-C2 Libraries
Library	Hi-C2?	Hi-C2 details	Cell type	Targeted Region	Genotype at TE Locus	Genotype ID	Bio-rep ID	Total Sequenced Reads (TSR)	Total Contacts
Choudhary-2018-TW_HIC201	Y	R1-WT	GM12878	R1: chr10:26-28Mb	L1M3f WT	Choudhary-2018-LTR41-Clone002	1	7,496,679	5464368
Choudhary-2018-TW_HIC202	Y	R1-WT	GM12878	R1: chr10:26-28Mb	L1M3f WT	Choudhary-2018-LTR41-Clone001	2	13020463	5780856
Choudhary-2018-TW_HIC203	Y	R1-WT	GM12878	R1: chr10:26-28Mb	L1M3f WT	Choudhary-2018-LTR41-Clone001	3	18332370	11162689
Choudhary-2018-TW_HIC204	Y	R1-WT	GM12878	R1: chr10:26-28Mb	L1M3f WT	Choudhary-2018-LTR41-Clone002	4	14581951	8939630
TOTAL								45934784	31347543
Choudhary-2018-TW_HIC205	Y	R1-KO	GM12878	R1: chr10:26-28Mb	L1M3f deletion	Choudhary-2018-L1M3f-Clone003	1	8979644	5898075
Choudhary-2018-TW_HIC206	Y	R1-KO	GM12878	R1: chr10:26-28Mb	L1M3f deletion	Choudhary-2018-L1M3f-Clone002	2	14893618	8383211
Choudhary-2018-TW_HIC207	Y	R1-KO	GM12878	R1: chr10:26-28Mb	L1M3f deletion	Choudhary-2018-L1M3f-Clone002	3	16577584	9937609
Choudhary-2018-TW_HIC208	Y	R1-KO	GM12878	R1: chr10:26-28Mb	L1M3f deletion	Choudhary-2018-L1M3f-Clone003	4	15455931	7380356
TOTAL								55906777	31599251
Choudhary-2018-TW_HIC209	Y	R2-WT	GM12878	R2: chr8:70.3-71.8Mb	LTR41 WT	Choudhary-2018-L1M3f-Clone003	1	7720409	5061058
Choudhary-2018-TW_HIC210	Y	R2-WT	GM12878	R2: chr8:70.3-71.8Mb	LTR41 WT	Choudhary-2018-L1M3f-Clone002	2	13291915	7941894
Choudhary-2018-TW_HIC211	Y	R2-WT	GM12878	R2: chr8:70.3-71.8Mb	LTR41 WT	Choudhary-2018-L1M3f-Clone003	3	12746175	8341450
Choudhary-2018-TW_HIC212	Y	R2-WT	GM12878	R2: chr8:70.3-71.8Mb	LTR41 WT	Choudhary-2018-L1M3f-Clone002	4	167955890	33549053
Choudhary-2018-TW_HIC213	Y	R2-WT	GM12878	R2: chr8:70.3-71.8Mb	LTR41 WT	Choudhary-2018-L1M3f-Clone003	5	54315528	29903933
TOTAL								256029917	84797388
Choudhary-2018-TW_HIC214	Y	R2-KO	GM12878	R2: chr8:70.3-71.8Mb	LTR41 deletion	Choudhary-2018-LTR41-Clone002	1	6760244	3723338
Choudhary-2018-TW_HIC215	Y	R2-KO	GM12878	R2: chr8:70.3-71.8Mb	LTR41 deletion	Choudhary-2018-LTR41-Clone001	2	13063294	7548344
Choudhary-2018-TW_HIC216	Y	R2-KO	GM12878	R2: chr8:70.3-71.8Mb	LTR41 deletion	Choudhary-2018-LTR41-Clone002	3	14260695	8259166
Choudhary-2018-TW_HIC217	Y	R2-KO	GM12878	R2: chr8:70.3-71.8Mb	LTR41 deletion	Choudhary-2018-LTR41-Clone001	4	103477351	24131096
Choudhary-2018-TW_HIC218	Y	R2-KO	GM12878	R2: chr8:70.3-71.8Mb	LTR41 deletion	Choudhary-2018-LTR41-Clone002	5	112893176	26160034
TOTAL								250454760	69821978
AVERAGE								3.57839e+07

## Sheet: S2.3 - Hi-C^2 info
Table S2.3: Hi-C2 Region/Probe Information
Region	Location	# of probes	Appended Primer Sequence 1	Primer 1	Appended Primer Sequence 2	Primer 2	Primer 1-T7
R1	Chr10:26-28Mb	2741	TCGCGCCCATAACTC	CTGGGATCGCGCCCATAACTC	CTGAGGGTCCGCCTT	CGTGGAAAGGCGGACCCTCAG	GGATTCTAATACGACTCACTATAGGGTCGCGCCCATAACTC
R2	Chr8:70.3-71.8Mb	1856	ATCGCACCAGCGTGT	CTGGGAATCGCACCAGCGTGT	CACTGCGGCTCCTCA	CGTGGATGAGGAGCCGCAGTG	GGATTCTAATACGACTCACTATAGGGATCGCACCAGCGTGT

## Sheet: S2.4 - CRISPR
Table S2.4: Targeted TEs and genotype information for all mutant clones
TE	TE Location	left gRNA sequence (PAM in bold)	left gRNA coordinates	Strand	right gRNA sequence (PAM in bold)	right gRNA coordinates	Strand	Genotyping flanking fw	Genotyping flanking rev	WT gentoype amplicon
L1M3f	chr10:26623532-26624844	L1: AGAAACAAGTCAGTTAGGTCAGG	chr10:26623269-26623292	fw	R1: AGCATGTGCCTTGTTTGAATGGG	chr10:26625043-26625066	fw	GTTCTGGGAAAGGACTGTTATCT	AAGGCTGCAGTGAAACTCTTA	chr10:26623192+26625289
		L2: AGGCTAGAAACAAGTCAGTTAGG	chr10:26623264-26623287	fw	R2: GAATGTAATGGTAGTTGCTTTGG	chr10:26625069-26625092	fw
		L3: CAAACAAGGCACATGCTTAGAGG	chr10:26623581-26623604	rev	R3: CAAACAAGGCACATGCTTAGAGG	chr10:26625037-26625060	rev
LRT41	chr8:71000498-71001106	L1: CTCTCTGGATTGGTCCTAGATGG	chr8:71000503-71000526	rev	R1: TAACTGGTATAGAGTCCAACAGG	chr8:71001095-71001118	fw	GTGCACTACTACATCTGGCTAAT	GAAGAATCACTTGAACCTGGGA	chr8:71000177+71001592
		L2: GTAGCTGCATCAGATTTGCAGGG	chr8:71000448-71000471	rev	R2: TCGTGACTGTTGTCAGTCTTCGG	chr8:71001303-71001326	fw
		L3: TGTAGCTGCATCAGATTTGCAGG	chr8:71000449-71000472	rev	R3: TGTGTATGGTCAGCCTAGAGAGG	chr8:71001441-71001464	fw
Genotype ID	Genotype	Deletion Size	TE Location	Motif Location	Guide RNAs (PAM in bold)	Libraries	Clone created by
Choudhary-2018-L1M3f-Clone001	L1M3f deletion	1779bp	chr10:26623532-26624844	chr10:26624179-26624199	L2: AGGCTAGAAACAAGTCAGTTAGG R3: CAAACAAGGCACATGCTTAGAGG	TW_HIC001, TW_HIC002, TW_HIC003, TW_HIC004, TW_HIC005, TW_HIC006	Wang Lab
Choudhary-2018-L1M3f-Clone002		1773bp			L1: AGAAACAAGTCAGTTAGGTCAGG R1: AGCATGTGCCTTGTTTGAATGGG	TW_HIC007, TW_HIC008, TW_HIC206, TW_HIC207, TW_HIC210, TW_HIC212	Wang Lab
Choudhary-2018-L1M3f-Clone003		1800bp			L2: AGGCTAGAAACAAGTCAGTTAGG R2: GAATGTAATGGTAGTTGCTTTGG	TW_HIC009, TW_HIC010, TW_HIC205, TW_HIC208, TW_HIC209, TW_HIC211, TW_HIC213	Wang Lab
Choudhary-2018-LTR41-Clone001	LTR41 deletion	603bp	chr8:71000498-71001106	chr8:71000980-71001000	L1: CTCTCTGGATTGGTCCTAGATGG R1: TAACTGGTATAGAGTCCAACAGG	TW_HIC011, TW_HIC012, TW_HIC202, TW_HIC203, TW_HIC215, TW_HIC217	Wang Lab
Choudhary-2018-LTR41-Clone002		603bp			L1: CTCTCTGGATTGGTCCTAGATGG R1: TAACTGGTATAGAGTCCAACAGG	TW_HIC013, TW_HIC014, TW_HIC201, TW_HIC204, TW_HIC214, TW_HIC216, TW_HIC218	Wang Lab

## Sheet: S2.5 - CrossDomain Interactions
Table S2.5: Crossdomain interaction stats (related to Fig 3C)
Cross-domain interactions across targeted domain:
	Minimap ID	Genotype			t-Test: Two-Sample Assuming Unequal Variances
		WT	L1M3f-DKO			WT	L1M3f-DKO
	Minimap-1	8.683	19.696		Mean	8.1523	19.3271
	Minimap-2	7.915	20.66		Variance	0.154028	0.520284
	Minimap-3	8.563	19.714		Observations	10	10
	Minimap-4	8.394	19.08		Hypothesized Mean Difference	0
	Minimap-5	7.73	19.169		df	14
	Minimap-6	8.187	18.673		t Stat	-43.0338
	Minimap-7	7.725	20.026		P(T<=t) one-tail	1.40668e-16
	Minimap-8	8.625	18.356		t Critical one-tail	1.76131
	Minimap-9	7.687	18.508		P(T<=t) two-tail	2.81337e-16
	Minimap-10	8.014	19.389		t Critical two-tail	2.14479
Cross-domain interactions across control domain:
	Minimap ID	Genotype			t-Test: Two-Sample Assuming Unequal Variances
		WT	L1M3f-DKO			WT	L1M3f-DKO
	Minimap-1	9.43	9.186		Mean	10.7261	9.2449
	Minimap-2	11.575	9.029		Variance	1.62013	2.13674
	Minimap-3	9.426	11.461		Observations	10	10
	Minimap-4	10.749	9.055		Hypothesized Mean Difference	0
	Minimap-5	10.097	7.489		df	18
	Minimap-6	10.138	7.746		t Stat	2.41658
	Minimap-7	11.144	9.288		P(T<=t) one-tail	0.0132542
	Minimap-8	9.558	7.396		t Critical one-tail	1.73406
	Minimap-9	13.407	10.837		P(T<=t) two-tail	0.0265083
	Minimap-10	11.737	10.962		t Critical two-tail	2.10092
