# Supplementary material for: Co-opted transposons help perpetuate conserved higher-order chromosomal structures
Source: Genome Biol. 2020 Jan 24;21:16. doi: 10.1186/s13059-019-1916-8 (PMC6979391; doi:10.1186/s13059-019-1916-8)
Supplement: Supplementary file 4 — Table S3.1. KS-test statistic to test distribution of various nucleotide substitutions (crossmatch). Table S3.2. KS-test statistic to test distribution of various nucleotide substitutions (needle). [file 13059_2019_1916_MOESM4_ESM.xlsx]

## Sheet: S3.1 - KSTest crossmatch
Table S3.1: KS-test statistic to test distribution of various nucleotide substitutions (crossmatch)
	Nucleotide Mutation	KS-test Statistic	Species	Alignment
	AtoC	0.150323	human	crossmatch
	AtoG	0.921926
	AtoT	0.57591
	CtoA	0.979052
	CtoG	0.437006
	CtoT	0.862968
	GtoA	0.812652
	GtoC	0.545934
	GtoT	0.526894
	TtoA	0.184097
	TtoC	0.796563
	TtoG	0.609847
	Methylation-associated	0.633519
	Other	0.912154
	AtoC	0.892106	mouse	crossmatch
	AtoG	0.80789
	AtoT	0.381062
	CtoA	0.662791
	CtoG	0.351157
	CtoT	0.893848
	GtoA	0.918209
	GtoC	0.852326
	GtoT	0.430964
	TtoA	0.812005
	TtoC	0.729592
	TtoG	0.594405
	Methylation-associated	0.809865
	Other	0.807557

## Sheet: S3.2 - KSTest Needle
Table S3.2: KS-test statistic to test distribution of various nucleotide substitutions (needle)
	Nucleotide Mutation	KS-test Statistic	Species	Alignment
	AtoC	0.766812	human	Needle
	AtoG	0.76439
	AtoT	0.804015
	CtoA	0.313351
	CtoG	0.409371
	CtoT	0.454141
	GtoA	0.759523
	GtoC	0.310912
	GtoT	0.555942
	TtoA	0.209717
	TtoC	0.97055
	TtoG	0.6662
	Methylation-associated	0.555967
	Others	0.946884
	AtoC	0.717765	mouse	Needle
	AtoG	0.252651
	AtoT	0.00888804
	CtoA	0.864425
	CtoG	0.616545
	CtoT	0.964077
	GtoA	0.763061
	GtoC	0.890898
	GtoT	0.265065
	TtoA	0.493071
	TtoC	0.796161
	TtoG	0.88966
	Methylation-associated	0.970843
	Other	0.98285
